# Supplementary material for: Genetic Association of Circulating Proteins and Gene Transcripts With Spontaneous Coronary Artery Dissection
Source: Circ Genom Precis Med. 2026 Jan 29;19(1):e005330. doi: 10.1161/CIRCGEN.125.005330 (PMC12915550; doi:10.1161/CIRCGEN.125.005330)
Supplement: Supplementary file 2 [file hcg-19-e005330-s002.xlsx]

## Sheet: Table S1
Table S1 - F-statistic for proteomic instrument sets used in the study, calculated from the respective exposure GWAS. SNP = single nucleotide polymorphism.
Data source	Protein	SNPs	R-squared	F-statistic
deCODE	14_3_3_protein_beta/alpha	1	0.0109009	391.874
deCODE	SH3_domain_binding_protein_2	1	0.0286447	1048.56
deCODE	Protein_4.1	1	0.00171344	61.0292
deCODE	5'_Nucleotidase	1	0.0253214	923.745
deCODE	Cytosolic_5'_nucleotidase_3A	1	0.00257408	91.7626
deCODE	Cytosolic_purine_5'_nucleotidase	1	0.00501326	179.155
deCODE	C_C_motif_chemokine_21	1	0.00459748	164.228
deCODE	6_phosphogluconolactonase	1	0.00243386	86.7519
deCODE	Lactosylceramide_4_alpha_galactosyltransferase	1	0.00234848	83.7014
deCODE	Alpha_1_antitrypsin	1	0.051442	1928.32
deCODE	Alpha_2_antiplasmin	1	0.00853636	306.141
deCODE	Alpha_2_HS_glycoprotein	1	0.0426958	1585.84
deCODE	Alpha_1,4_N_acetylglucosaminyltransferase	1	0.00163088	58.0838
deCODE	DNA_dC_>dU_editing_enzyme_APOBEC_3G	1	0.00536132	191.66
deCODE	Actin_binding_LIM_protein_3	1	0.00564554	201.878
deCODE	Amiloride_sensitive_amine_oxidase_[copper_containing]	2	0.237001	5522.15
deCODE	Very_long_chain_specific_acyl_CoA_dehydrogenase,_mitochondrial	1	0.00104106	37.0555
deCODE	CXADR_like_membrane_protein	1	0.01781	644.754
deCODE	Acyl_CoA_binding_protein	1	0.00220198	78.4685
deCODE	Angiotensin_converting_enzyme	1	0.156255	6584.9
deCODE	Short/branched_chain_specific_acyl_CoA_dehydrogenase,_mitochondrial	1	0.00440613	157.362
deCODE	Disintegrin_and_metalloproteinase_domain_containing_protein_23	2	0.112342	2249.98
deCODE	A_disintegrin_and_metalloproteinase_with_thrombospondin_motifs_5	1	0.0570588	2151.61
deCODE	Alcohol_dehydrogenase_1C	1	0.00685649	245.479
deCODE	Alcohol_dehydrogenase_6	1	0.00986227	354.166
deCODE	Alcohol_dehydrogenase_class_3	1	0.00968118	347.599
deCODE	Adiponectin	1	0.0193322	700.946
deCODE	Afamin	1	0.0120864	435.012
deCODE	Aflatoxin_B1_aldehyde_reductase_member_2	1	0.0085262	305.773
deCODE	Aggrecan_core_protein	2	0.0070087	125.48
deCODE	Agrin	1	0.022285	810.45
deCODE	Allograft_inflammatory_factor_1	1	0.00683232	244.608
deCODE	Allograft_inflammatory_factor_1_like	1	0.0939588	3687.35
deCODE	Alcohol_dehydrogenase_[NADP(+)]	1	0.0825296	3198.47
deCODE	Aldo_keto_reductase_family_1_member_C4	1	0.115746	4654.3
deCODE	Aldehyde_dehydrogenase_family_3_member_B1	1	0.00578825	207.011
deCODE	Calsyntenin_1	1	0.0787981	3041.49
deCODE	CD166_antigen	1	0.00491379	175.583
deCODE	Aldehyde_dehydrogenase,_dimeric_NADP_preferring	1	0.00654725	234.335
deCODE	Aldehyde_dehydrogenase,_mitochondrial	1	0.00210647	75.058
deCODE	Aldose_reductase	1	0.00186216	66.3363
deCODE	Serine/threonine_protein_kinase_receptor_R3	1	0.0144094	519.846
deCODE	Alpha_ketoglutarate_dependent_dioxygenase_alkB_homolog_3	1	0.0215661	783.728
deCODE	Alpha_1_antichymotrypsin_complex	1	0.00177698	63.2964
deCODE	Peptidyl_glycine_alpha_amidating_monooxygenase	1	0.0986232	3890.43
deCODE	Amphoterin_induced_protein_2	2	0.00460893	82.3169
deCODE	Retina_specific_copper_amine_oxidase	1	0.00181766	64.7481
deCODE	Carboxypeptidase_Q	2	0.0147552	266.246
deCODE	Aminopeptidase_B	1	0.031679	1163.26
deCODE	Glutamyl_aminopeptidase	1	0.0288828	1057.53
deCODE	Amyloid_beta_A4_protein	1	0.0022058	78.605
deCODE	Angiogenin	1	0.0814013	3150.87
deCODE	Angiopoietin_1	1	0.00396084	141.396
deCODE	Angiopoietin_2	1	0.0060927	217.966
deCODE	Angiostatin	1	0.0165948	600.017
deCODE	Angiotensinogen	1	0.0114908	413.327
deCODE	Angiopoietin_related_protein_1	1	0.0385227	1424.63
deCODE	Angiopoietin_related_protein_3	1	0.0183212	663.607
deCODE	Angiopoietin_related_protein_4	1	0.00425431	151.917
deCODE	Annexin_A1	1	0.0049495	176.865
deCODE	Annexin_A4	1	0.0250018	911.785
deCODE	Annexin_A5	1	0.0079752	285.854
deCODE	Atrial_natriuretic_factor	1	0.00134935	48.0435
deCODE	Ankyrin_repeat_domain_containing_protein_27	1	0.00116091	41.3263
deCODE	Anthrax_toxin_receptor_2	1	0.0125906	453.392
deCODE	Annexin_A11	1	0.00954438	342.64
deCODE	AP_1_complex_subunit_gamma_like_2	1	0.00253583	90.3958
deCODE	AP_2_complex_subunit_alpha_2	1	0.00155344	55.3218
deCODE	Bis(5'_nucleosyl)_tetraphosphatase_[asymmetrical]	1	0.0259417	946.976
deCODE	Amyloid_like_protein_2	1	0.00787103	282.091
deCODE	Adipocyte_plasma_membrane_associated_protein	1	0.00469443	167.707
deCODE	Apolipoprotein_A_IV	1	0.00156106	55.5933
deCODE	Apolipoprotein_A_V	1	0.132396	5425.97
deCODE	Apolipoprotein_B	1	0.00146212	52.0646
deCODE	Apolipoprotein_C_I	1	0.00132276	47.0956
deCODE	Apolipoprotein_C_III	1	0.00812633	291.315
deCODE	Apolipoprotein_E	1	0.0175605	635.558
deCODE	Apolipoprotein_F	1	0.0127934	460.79
deCODE	Apolipoprotein_L1	1	0.0395541	1464.35
deCODE	Transcobalamin_2	1	0.141042	5838.52
deCODE	Apolipoprotein_M	1	0.0147772	533.314
deCODE	ADP_ribosylation_factor_4	1	0.0029235	104.256
deCODE	Arfaptin_1	1	0.0192501	697.911
deCODE	Arginase_1	1	0.00352061	125.624
deCODE	Rho_guanine_nucleotide_exchange_factor_25	1	0.00599845	214.574
deCODE	ADP_ribosylation_factor_like_protein_3	1	0.00897781	322.116
deCODE	Argininosuccinate_lyase	1	0.00472249	168.714
deCODE	Mesencephalic_astrocyte_derived_neurotrophic_factor	1	0.00149255	53.15
deCODE	Beta_arrestin_1	1	0.00231917	82.6545
deCODE	Arylsulfatase_B	1	0.00770459	276.079
deCODE	Arylsulfatase_K	1	0.00248867	88.7103
deCODE	Ecto_ADP_ribosyltransferase_4	1	0.314466	16310.6
deCODE	Endoplasmic_reticulum_aminopeptidase_1	2	0.361294	10056.4
deCODE	N_acylethanolamine_hydrolyzing_acid_amidase	1	0.0572061	2157.5
deCODE	Histone_chaperone_ASF1A	1	0.00317099	113.11
deCODE	Asialoglycoprotein_receptor_1	1	0.00340449	121.467
deCODE	Agouti_signaling_protein	1	0.0594744	2248.46
deCODE	Sphingomyelin_phosphodiesterase	1	0.043189	1604.99
deCODE	Acid_sphingomyelinase_like_phosphodiesterase_3a	1	0.0217704	791.317
deCODE	Isoaspartyl_peptidase/L_asparaginase	1	0.0165335	597.765
deCODE	Asporin	1	0.0595522	2251.59
deCODE	Sodium/potassium_transporting_ATPase_subunit_beta_2	1	0.00937332	336.441
deCODE	Cyclic_AMP_dependent_transcription_factor_ATF_6_beta	1	0.0131208	472.738
deCODE	ADAMTS_like_protein_1	2	0.0375087	692.816
deCODE	ADAMTS_like_protein_2	1	0.00460514	164.502
deCODE	A_disintegrin_and_metalloproteinase_with_thrombospondin_motifs_13	1	0.117353	4727.5
deCODE	Attractin	1	0.0185007	670.228
deCODE	Ataxin_3	1	0.0240058	874.57
deCODE	Beta_2_glycoprotein_1	1	0.0665654	2535.65
deCODE	Beta_1,3_glucosyltransferase	1	0.0238382	868.315
deCODE	N_acetyllactosaminide_beta_1,3_N_acetylglucosaminyltransferase_2	1	0.0108048	388.383
deCODE	UDP_GlcNAc:betaGal_beta_1,3_N_acetylglucosaminyltransferase_8	1	0.0528655	1984.66
deCODE	Beta_1,3_galactosyltransferase_6	1	0.00109401	38.9423
deCODE	Beta_1,4_galactosyltransferase_1	1	0.0123877	445.994
deCODE	Beta_1,4_galactosyltransferase_2	1	0.0159667	576.939
deCODE	Beta_1,4_galactosyltransferase_6	1	0.0673498	2567.69
deCODE	Beta_1,4_galactosyltransferase_7	1	0.00164357	58.5368
deCODE	Programmed_cell_death_1_ligand_1	1	0.0205732	746.888
deCODE	ICOS_ligand	1	0.00211029	75.1944
deCODE	Tumor_necrosis_factor_ligand_superfamily_member_13B	1	0.00162453	57.8573
deCODE	Tumor_necrosis_factor_receptor_superfamily_member_17	1	0.00662108	236.995
deCODE	3_hydroxybutyrate_dehydrogenase_type_2	1	0.0172821	625.305
deCODE	Brain_derived_neurotrophic_factor	1	0.00285462	101.792
deCODE	Fibroblast_growth_factor_receptor_1	1	0.00139875	49.8048
deCODE	Histo_blood_group_ABO_system_transferase	1	0.14044	5809.51
deCODE	Transforming_growth_factor_beta_induced_protein_ig_h3	1	0.0861077	3350.21
deCODE	Myc_box_dependent_interacting_protein_1	1	0.00676997	242.361
deCODE	Biotinidase	2	0.104268	2069.46
deCODE	Bone_morphogenetic_protein_7	1	0.00119249	42.4519
deCODE	BMP_binding_endothelial_regulator_protein	1	0.00439848	157.088
deCODE	Natriuretic_peptides_B	1	0.00354996	126.675
deCODE	Brother_of_CDO	1	0.0160581	580.295
deCODE	Valacyclovir_hydrolase	1	0.00516372	184.559
deCODE	Bactericidal_permeability_increasing_protein	2	0.106467	2118.31
deCODE	3'(2'),5'_bisphosphate_nucleotidase_1	1	0.00131769	46.9151
deCODE	Serine/threonine_protein_kinase_BRSK2	1	0.00876347	314.357
deCODE	Bone_sialoprotein_2	1	0.00377837	134.857
deCODE	Brain_specific_serine_protease_4	1	0.0193844	702.877
deCODE	ADP_ribosyl_cyclase/cyclic_ADP_ribose_hydrolase_2	1	0.394548	23171
deCODE	Butyrophilin_subfamily_3_member_A3	2	0.0497932	931.611
deCODE	Betacellulin	1	0.00649125	232.317
deCODE	Butyrophilin_like_protein_8	1	0.00860995	308.803
deCODE	Plasma_protease_C1_inhibitor	1	0.133564	5481.22
deCODE	Complement_C1q_subcomponent_subunit_C	2	0.0757488	1457.03
deCODE	C1q_related_factor	1	0.0129357	465.983
deCODE	Complement_C1q_tumor_necrosis_factor_related_protein_3	1	0.00669744	239.746
deCODE	Complement_C1q_tumor_necrosis_factor_related_protein_5	1	0.0147157	531.062
deCODE	Complement_C1q_and_tumor_necrosis_factor_related_protein_9A	1	0.0160543	580.157
deCODE	Complement_C2	1	0.00745803	267.178
deCODE	Complement_C3b	1	0.00336238	119.96
deCODE	Complement_C3d_fragment	1	0.00339428	121.101
deCODE	C4b_binding_protein_alpha_chain	1	0.0345595	1272.82
deCODE	Complement_C5	1	0.00514459	183.872
deCODE	C5a_anaphylatoxin	1	0.00593858	212.42
deCODE	Complement_component_C6	1	0.00134175	47.7726
deCODE	Complement_component_C7	2	0.0949675	1865.49
deCODE	Complement_component_C9	1	0.00252181	89.8946
deCODE	Mucin_16	1	0.00945062	339.242
deCODE	Uncharacterized_protein_C1orf198	1	0.0040272	143.774
deCODE	Carnitine_O_acetyltransferase	1	0.00307403	109.64
deCODE	Cadherin_17	1	0.0264644	966.574
deCODE	Cadherin_5	1	0.00863026	309.537
deCODE	Carbonic_anhydrase_related_protein_11	1	0.0080641	289.066
deCODE	Calcitonin_gene_related_peptide_2	1	0.0223642	813.394
deCODE	Calpain_2_catalytic_subunit	1	0.00295284	105.305
deCODE	Carbohydrate_sulfotransferase_9	1	0.0251383	916.891
deCODE	Carbonic_anhydrase_6	1	0.0560667	2111.97
deCODE	Carbonic_anhydrase_3	1	0.0121393	436.942
deCODE	Carbonic_anhydrase_related_protein	1	0.0747514	2872.67
deCODE	Carbonic_anhydrase_related_protein_10	2	0.0168743	305.14
deCODE	Carbonic_anhydrase_13	1	0.0500831	1874.7
deCODE	Carbonyl_reductase_[NADPH]_3	1	0.0380786	1407.56
deCODE	Carboxypeptidase_B	1	0.0166148	600.753
deCODE	Catalase	1	0.0134266	483.905
deCODE	Cathelicidin_antimicrobial_peptide	1	0.00217269	77.4224
deCODE	Cathepsin_B	1	0.118894	4797.95
deCODE	Cathepsin_D	1	0.0178537	646.363
deCODE	Cathepsin_H	1	0.0525193	1970.94
deCODE	Cathepsin_S	1	0.0675187	2574.6
deCODE	Cathepsin_L2	1	0.00915278	328.452
deCODE	Cathepsin_O	1	0.00938346	336.808
deCODE	Cathepsin_Z	1	0.00313271	111.74
deCODE	CB1_cannabinoid_receptor_interacting_protein_1	1	0.0837747	3251.14
deCODE	E3_ubiquitin_protein_ligase_CBL	1	0.00544035	194.501
deCODE	Cerebellin_1	2	0.0111195	199.905
deCODE	Cerebellin_4	2	0.0168022	303.815
deCODE	Carboxypeptidase_A4	1	0.471698	31747.4
deCODE	Carboxypeptidase_M	1	0.00350657	125.122
deCODE	Carboxypeptidase_Z	1	0.00197028	70.1957
deCODE	Carbonyl_reductase_[NADPH]_1	1	0.00152046	54.1452
deCODE	Coiled_coil_domain_containing_protein_126	1	0.0292036	1069.63
deCODE	Coiled_coil_domain_containing_protein_134	1	0.00453881	162.122
deCODE	C_C_motif_chemokine_28	1	0.00126455	45.0205
deCODE	Cerebral_cavernous_malformations_2_protein	1	0.00129871	46.2382
deCODE	Copper_chaperone_for_superoxide_dismutase	1	0.00551682	197.25
deCODE	CD109_antigen	1	0.116656	4695.74
deCODE	Monocyte_differentiation_antigen_CD14	1	0.0131057	472.186
deCODE	Low_affinity_immunoglobulin_epsilon_Fc_receptor	2	0.0506798	949.084
deCODE	Tumor_necrosis_factor_ligand_superfamily_member_8	1	0.00783673	280.852
deCODE	Platelet_glycoprotein_4	1	0.0109312	392.976
deCODE	Membrane_cofactor_protein	1	0.0236385	860.863
deCODE	CD48_antigen	2	0.0204903	371.897
deCODE	CD59_glycoprotein	1	0.0126422	455.276
deCODE	CD5_antigen_like	1	0.0352767	1300.2
deCODE	Macrosialin	1	0.00128479	45.742
deCODE	T_cell_antigen_CD7	1	0.0146216	527.614
deCODE	B_cell_differentiation_antigen_CD72	1	0.00578952	207.057
deCODE	T_cell_surface_glycoprotein_CD8_alpha_chain	1	0.0407358	1509.95
deCODE	CUB_domain_containing_protein_1	2	0.0237308	432.142
deCODE	Cell_adhesion_molecule_related/down_regulated_by_oncogenes	1	0.0523914	1965.88
deCODE	Carcinoembryonic_antigen_related_cell_adhesion_molecule_8	1	0.0019741	70.332
deCODE	Adenosine_deaminase_CECR1	1	0.168287	7194.53
deCODE	Bile_salt_activated_lipase	1	0.00222363	79.2418
deCODE	Arf_GAP_with_coiled_coil,_ANK_repeat_and_PH_domain_containing_protein_2	1	0.00109779	39.0772
deCODE	Centrin_3	1	0.00227586	81.1072
deCODE	Chromogranin_A	1	0.0230573	839.198
deCODE	Chondroitin_sulfate_N_acetylgalactosaminyltransferase_2	1	0.00527463	188.545
deCODE	Chitinase_3_like_protein_2	1	0.00144817	51.5673
deCODE	Chitotriosidase_1	3	0.0885648	1151.63
deCODE	Choline/ethanolamine_kinase	1	0.0018965	67.5619
deCODE	Neural_cell_adhesion_molecule_L1_like_protein	2	0.02362	430.075
deCODE	Chondrocalcin	1	0.191689	8432.25
deCODE	Chordin	1	0.00322968	115.21
deCODE	Carbohydrate_sulfotransferase_4	1	0.00234211	83.4738
deCODE	Carbohydrate_sulfotransferase_11	1	0.0312468	1146.88
deCODE	Carbohydrate_sulfotransferase_12	1	0.0119728	430.877
deCODE	Chymotrypsinogen_B	1	0.052582	1973.43
deCODE	Interferon_induced_protein_with_tetratricopeptide_repeats_3	1	0.00284442	101.427
deCODE	Cartilage_intermediate_layer_protein_2	1	0.00155344	55.3218
deCODE	Cyclin_dependent_kinase_2_interacting_protein	1	0.00111167	39.5717
deCODE	Redox_regulatory_protein_FAM213A	1	0.00389194	138.926
deCODE	Ck_beta_8_1	1	0.0732093	2808.73
deCODE	Chloride_intracellular_channel_protein_5	1	0.0459232	1711.49
deCODE	CMRF35_like_molecule_6	2	0.028733	525.926
deCODE	Ceroid_lipofuscinosis_neuronal_protein_5	1	0.00441506	157.683
deCODE	CMRF35_like_molecule_8	1	0.112631	4513.13
deCODE	Carboxymethylenebutenolidase_homolog	1	0.00608379	217.645
deCODE	2',3'_cyclic_nucleotide_3'_phosphodiesterase	1	0.00231153	82.3815
deCODE	Beta_Ala_His_dipeptidase	2	0.0380775	703.739
deCODE	Protein_canopy_homolog_3	1	0.00673943	241.26
deCODE	Ciliary_neurotrophic_factor_receptor_subunit_alpha	3	0.0223526	270.973
deCODE	Contactin_2	1	0.0710692	2720.34
deCODE	Contactin_associated_protein_like_2	1	0.00796249	285.395
deCODE	Collagen_alpha_2(VI)_chain	1	0.0215512	783.176
deCODE	Complement_component_C8_gamma_chain	1	0.087135	3393.99
deCODE	Collagen_alpha_1(IX)_chain	1	0.00188123	67.0172
deCODE	Collagen_alpha_1(X)_chain	1	0.0225162	819.051
deCODE	Coagulation_Factor_V	1	0.00627354	224.476
deCODE	Coagulation_factor_VII	1	0.148299	6191.22
deCODE	Coagulation_Factor_VIII	1	0.00133542	47.5469
deCODE	Coagulation_factor_Xa	1	0.00259192	92.4005
deCODE	Coagulation_Factor_XI	1	0.0409942	1519.94
deCODE	Coagulation_factor_XIII_B_chain	2	0.0535617	1006.11
deCODE	Cochlin	1	0.0313513	1150.84
deCODE	Cofilin_2	1	0.00537024	191.981
deCODE	Collagen_alpha_1(XV)_chain	2	0.012666	228.065
deCODE	Collagen_alpha_2(XI)_chain	1	0.0210581	764.871
deCODE	Collectin_12	1	0.00461152	164.731
deCODE	Collagen_alpha_1(VI)_chain	1	0.500518	35630.8
deCODE	Collagen_alpha_3(VI)_chain	2	0.00840461	150.684
deCODE	Serpin_H1	1	0.0065218	233.418
deCODE	Collagen_Type_III	1	0.00141902	50.5278
deCODE	Collectin_11	1	0.151472	6347.31
deCODE	Complement_factor_H_related_protein_5	1	0.0436332	1622.25
deCODE	Complement_receptor_type_1	1	0.0599322	2266.87
deCODE	Complement_receptor_type_2	1	0.0117886	424.169
deCODE	Contactin_1	2	0.0266979	487.655
deCODE	Contactin_4	2	0.0340337	626.369
deCODE	Contactin_5	1	0.00392256	140.024
deCODE	Complexin_1	1	0.00141142	50.2567
deCODE	Carboxypeptidase_N_subunit_2	1	0.0686734	2621.87
deCODE	Copine_1	1	0.15022	6285.61
deCODE	Probable_carboxypeptidase_X1	1	0.0302889	1110.62
deCODE	Cyclic_AMP_responsive_element_binding_protein_3_like_protein_4	1	0.0170697	617.489
deCODE	Cartilage_acidic_protein_1	1	0.0442117	1644.75
deCODE	Death_domain_containing_protein_CRADD	1	0.00117606	41.8665
deCODE	Beta_crystallin_B1	1	0.0116751	420.034
deCODE	Retinol_binding_protein_1	1	0.00238416	84.9761
deCODE	Chordin_like_protein_2	1	0.00924405	331.758
deCODE	Protein_CREG1	1	0.0102888	369.643
deCODE	Cysteine_rich_with_EGF_like_domain_protein_1	1	0.160776	6811.9
deCODE	Gamma_crystallin_D	1	0.00541868	193.722
deCODE	Corticotropin_releasing_factor_binding_protein	1	0.00527081	188.407
deCODE	Teratocarcinoma_derived_growth_factor_1	1	0.0932088	3654.9
deCODE	Cysteine_rich_secretory_protein_2	2	0.156327	3294.14
deCODE	Cysteine_rich_secretory_protein_LCCL_domain_containing_2	2	0.0254478	464.224
deCODE	Cytokine_receptor_like_factor_1	1	0.0205099	744.543
deCODE	Cornulin	1	0.00732582	262.406
deCODE	C_reactive_protein	1	0.00536132	191.66
deCODE	Cytotoxic_and_regulatory_T_cell_molecule	1	0.0189726	687.656
deCODE	Serine_hydroxymethyltransferase,_cytosolic	1	0.161605	6853.8
deCODE	Neurocan_core_protein	1	0.011747	422.653
deCODE	Calsyntenin_2	3	0.0283398	345.67
deCODE	Cas_scaffolding_protein_family_member_4	1	0.00140381	49.9856
deCODE	Chymotrypsinogen_B2	2	0.0829036	1607.09
deCODE	C_X_C_motif_chemokine_16	1	0.0115148	414.2
deCODE	Cyclin_H	1	0.00268245	95.6365
deCODE	Cystatin_C	1	0.017357	628.063
deCODE	Cystatin_M	1	0.00114449	40.7412
deCODE	Cystatin_S	1	0.0267255	976.373
deCODE	Cysteine_and_glycine_rich_protein_1	1	0.00333048	118.818
deCODE	Cystatin_D	1	0.145405	6049.86
deCODE	Cystatin_F	1	0.0448203	1668.46
deCODE	UMP_CMP_kinase	1	0.00306382	109.275
deCODE	Cytokine_like_protein_1	1	0.0203163	737.368
deCODE	Cystatin_SN	1	0.0936005	3671.84
deCODE	Cytochrome_b5	1	0.00284314	101.382
deCODE	7_methylguanosine_phosphate_specific_5'_nucleotidase	1	0.135262	5561.8
deCODE	Cystatin_SA	1	0.0878584	3424.89
deCODE	Enoyl_CoA_delta_isomerase_1,_mitochondrial	1	0.00873175	313.21
deCODE	Complement_decay_accelerating_factor	1	0.0530002	1990
deCODE	Death_associated_protein_kinase_2	1	0.0279753	1023.34
deCODE	CD209_antigen	1	0.0383336	1417.36
deCODE	Serine/threonine_protein_kinase_DCLK1	1	0.0135083	486.892
deCODE	Deoxycytidylate_deaminase	1	0.0027985	99.7856
deCODE	Uroporphyrinogen_decarboxylase	1	0.0269987	986.632
deCODE	L_xylulose_reductase	1	0.00346701	123.705
deCODE	Peroxisomal_2,4_dienoyl_CoA_reductase	1	0.0355043	1308.9
deCODE	Dermatopontin	1	0.0455272	1696.02
deCODE	Desmoglein_2	2	0.0174744	316.185
deCODE	Protein_DGCR14	1	0.00291457	103.936
deCODE	17_beta_hydroxysteroid_dehydrogenase_14	1	0.00225675	80.4247
deCODE	DnaJ_homolog_subfamily_B_member_12	1	0.00259192	92.4005
deCODE	DnaJ_homolog_subfamily_B_member_14	1	0.00136707	48.6756
deCODE	DnaJ_homolog_subfamily_C_member_17	1	0.00622642	222.78
deCODE	Dickkopf_related_protein_1	2	0.0025506	45.4606
deCODE	Protein_delta_homolog_1	1	0.0730124	2800.58
deCODE	Delta_like_protein_1	1	0.00386131	137.829
deCODE	Delta_and_Notch_like_epidermal_growth_factor_related_receptor	2	0.0160303	289.629
deCODE	DnaJ_homolog_subfamily_B_member_4	1	0.00968498	347.737
deCODE	DnaJ_homolog_subfamily_B_member_6	1	0.00111924	39.8416
deCODE	Dipeptidase_1	1	0.0903133	3530.08
deCODE	Dipeptidase_2	1	0.00544162	194.546
deCODE	DNA_directed_DNA/RNA_polymerase_mu	1	0.00343128	122.426
deCODE	Dipeptidyl_peptidase_2	1	0.067674	2580.95
deCODE	Protein_dpy_30_homolog	1	0.00191939	68.3792
deCODE	Tumor_necrosis_factor_receptor_superfamily_member_21	1	0.00493165	176.224
deCODE	Vacuolar_protein_sorting_associated_protein_VTA1_homolog	1	0.00106627	37.9537
deCODE	Down_syndrome_cell_adhesion_molecule	1	0.0100977	362.708
deCODE	Putative_D_tyrosyl_tRNA(Tyr)_deacylase_2	1	0.00412927	147.433
deCODE	Tyrosine_protein_kinase_receptor_TYRO3	1	0.00444568	158.781
deCODE	Deoxyuridine_5'_triphosphate_nucleotidohydrolase,_mitochondrial	1	0.00142155	50.6182
deCODE	Dynein_light_chain_2,_cytoplasmic	1	0.00117101	41.6864
deCODE	Delta(3,5)_Delta(2,4)_dienoyl_CoA_isomerase,_mitochondrial	1	0.02879	1054.03
deCODE	Extracellular_matrix_protein_1	1	0.176808	7637.03
deCODE	Vesicular,_overexpressed_in_cancer,_prosurvival_protein_1	1	0.00273091	97.3689
deCODE	Eosinophil_cationic_protein	1	0.0317554	1166.16
deCODE	Ectodysplasin_A,_secreted_form	1	0.0636676	2417.76
deCODE	Tumor_necrosis_factor_receptor_superfamily_member_EDAR	1	0.0293292	1074.37
deCODE	EGF_like_repeat_and_discoidin_I_like_domain_containing_protein_3	1	0.0015636	55.6839
deCODE	Ephrin_B2	1	0.00153314	54.5977
deCODE	Epidermal_growth_factor	1	0.00445206	159.01
deCODE	Protein_delta_homolog_2	1	0.0106506	382.779
deCODE	Pikachurin	1	0.00749616	268.554
deCODE	Egl_nine_homolog_1	1	0.0086201	309.17
deCODE	Probable_RNA_binding_protein_EIF1AD	1	0.0148073	534.417
deCODE	Chymotrypsin_like_elastase_family_member_2A	1	0.00375285	133.943
deCODE	Elafin	1	0.0301429	1105.1
deCODE	Engulfment_and_cell_motility_protein_1	2	0.00492964	88.0732
deCODE	EMILIN_3	1	0.0266446	973.337
deCODE	Adhesion_G_protein_coupled_receptor_E2	1	0.0392508	1452.66
deCODE	C_X_C_motif_chemokine_5	1	0.00913757	327.901
deCODE	Cytosolic_endo_beta_N_acetylglucosaminidase	1	0.0690057	2635.5
deCODE	Endothelial_cell_specific_molecule_1	2	0.00882678	158.32
deCODE	Endoglin	1	0.01319	475.265
deCODE	Endoplasmin	1	0.0828422	3211.68
deCODE	Endostatin	1	0.00450054	160.749
deCODE	Beta_enolase	1	0.0402246	1490.21
deCODE	Enoyl_CoA_hydratase,_mitochondrial	1	0.00117985	42.0016
deCODE	Ectonucleotide_pyrophosphatase/phosphodiesterase_family_member_2	1	0.00869369	311.833
deCODE	Ectonucleotide_pyrophosphatase/phosphodiesterase_family_member_5	1	0.182922	7960.27
deCODE	Ectonucleotide_pyrophosphatase/phosphodiesterase_family_member_6	1	0.00135568	48.2692
deCODE	Ectonucleotide_pyrophosphatase/phosphodiesterase_family_member_7	1	0.275547	13524.2
deCODE	Ectonucleoside_triphosphate_diphosphohydrolase_5	1	0.0695059	2656.03
deCODE	Eotaxin	1	0.00545182	194.913
deCODE	Ephrin_type_A_receptor_1	1	0.174016	7491.07
deCODE	Ephrin_type_A_receptor_5	1	0.00174774	62.2533
deCODE	Ephrin_type_A_receptor_10	1	0.00218415	77.8318
deCODE	Ephrin_type_B_receptor_1	1	0.0331824	1220.36
deCODE	Ephrin_type_B_receptor_2	1	0.00370691	132.297
deCODE	Ephrin_type_B_receptor_4	1	0.00514204	183.781
deCODE	Ephrin_A3	1	0.00113818	40.5163
deCODE	Ephrin_A5	1	0.00378348	135.04
deCODE	Ephrin_type_A_receptor_2	1	0.00747074	267.637
deCODE	Clathrin_interactor_1	1	0.00126202	44.9303
deCODE	Erythropoietin	1	0.00194738	69.3782
deCODE	Epidermal_growth_factor_receptor	2	0.00576435	103.073
deCODE	Receptor_tyrosine_protein_kinase_erbB_3	1	0.00437934	156.401
deCODE	Mitogen_activated_protein_kinase_3	1	0.0195921	710.557
deCODE	Endothelial_cell_selective_adhesion_molecule	1	0.0104204	374.419
deCODE	S_formylglutathione_hydrolase	1	0.0184932	669.952
deCODE	Electron_transfer_flavoprotein_subunit_alpha,_mitochondrial	1	0.00131769	46.9151
deCODE	Protein_FAM151A	1	0.0202418	734.609
deCODE	Fructose_1,6_bisphosphatase_isozyme_2	1	0.00696081	249.241
deCODE	Protein_FAM171B	1	0.00831297	298.062
deCODE	Protein_FAM172A	1	0.00141142	50.2567
deCODE	Protein_eva_1_homolog_C	1	0.00208483	74.2852
deCODE	Protein_FAM177A1	1	0.0258742	944.446
deCODE	Glycosaminoglycan_xylosylkinase	1	0.0026442	94.2691
deCODE	Protein_FAM49B	1	0.00107131	38.1334
deCODE	Fumarylacetoacetase	1	0.0756859	2911.53
deCODE	Fatty_acid_binding_protein,_liver	1	0.00453626	162.031
deCODE	Complement_factor_B	1	0.0350502	1291.55
deCODE	Complement_factor_H	1	0.0196095	711.201
deCODE	Fas_apoptotic_inhibitory_molecule_1	1	0.00153061	54.5072
deCODE	Fas_apoptotic_inhibitory_molecule_3	1	0.00527973	188.728
deCODE	Protein_FAM3B	1	0.0566707	2136.09
deCODE	Protein_FAM3D	1	0.0246376	898.168
deCODE	Tumor_necrosis_factor_receptor_superfamily_member_6	1	0.0191145	692.898
deCODE	EGF_containing_fibulin_like_extracellular_matrix_protein_1	1	0.00396978	141.716
deCODE	Low_affinity_immunoglobulin_gamma_Fc_region_receptor_II_a	1	0.46664	31109.1
deCODE	Low_affinity_immunoglobulin_gamma_Fc_region_receptor_II_b	1	0.234867	10914.6
deCODE	Low_affinity_immunoglobulin_gamma_Fc_region_receptor_III_B	1	0.056242	2118.97
deCODE	Ficolin_1	1	0.0217766	791.547
deCODE	Ficolin_2	1	0.11608	4669.49
deCODE	Fc_receptor_like_protein_1	1	0.0581349	2194.69
deCODE	Fc_receptor_like_protein_3	1	0.130716	5346.78
deCODE	Fc_receptor_like_protein_4	1	0.293419	14765.6
deCODE	Fc_receptor_like_protein_6	1	0.00586979	209.944
deCODE	Fc_receptor_like_B	1	0.0536811	2017.02
deCODE	Tyrosine_protein_kinase_Fer	1	0.00230006	81.9719
deCODE	Fetuin_B	1	0.0104027	373.776
deCODE	Fibroblast_growth_factor_23	1	0.00111293	39.6167
deCODE	Fibroblast_growth_factor_binding_protein_1	1	0.00154964	55.186
deCODE	Fibroblast_growth_factor_binding_protein_3	1	0.0282881	1035.12
deCODE	Fibroblast_growth_factor_receptor_3	1	0.00962038	345.395
deCODE	Fibrinogen_like_protein_1	1	0.0497852	1862.96
deCODE	Complement_factor_H_related_protein_2	1	0.0626427	2376.24
deCODE	Complement_factor_H_related_protein_3	1	0.00511527	182.819
deCODE	Fibrinogen_gamma_chain	1	0.00672162	240.618
deCODE	fibromodulin	1	0.00678397	242.865
deCODE	Fibronectin	1	0.0128161	461.617
deCODE	Fibulin_1	2	0.0103553	186.023
deCODE	Fibulin_5	1	0.00233701	83.2917
deCODE	Mitochondrial_fission_1_protein	1	0.010123	363.626
deCODE	Four_jointed_box_protein_1	3	0.0218795	265.11
deCODE	Peptidyl_prolyl_cis_trans_isomerase_FKBP1B	1	0.018614	674.413
deCODE	Peptidyl_prolyl_cis_trans_isomerase_FKBP2	1	0.00103224	36.7412
deCODE	Peptidyl_prolyl_cis_trans_isomerase_FKBP4	1	0.00259575	92.5373
deCODE	Protein_flightless_1_homolog	1	0.00257153	91.6715
deCODE	Leucine_rich_repeat_transmembrane_protein_FLRT2	2	0.0274304	501.411
deCODE	Leucine_rich_repeat_transmembrane_protein_FLRT3	2	0.210649	4744.3
deCODE	Fibronectin_Fragment_3	1	0.0103685	372.536
deCODE	Fibronectin_Fragment_4	1	0.0101053	362.983
deCODE	Folate_receptor_beta	1	0.00218415	77.8318
deCODE	Folate_receptor_gamma	1	0.137676	5676.91
deCODE	Forkhead_box_protein_O3	1	0.00104988	37.3698
deCODE	Prostaglandin_F2_receptor_negative_regulator	1	0.136673	5629.02
deCODE	Bis(5'_adenosyl)_triphosphatase	1	0.00164992	58.7633
deCODE	Follistatin_related_protein_1	1	0.00878757	315.23
deCODE	Follistatin_related_protein_4	1	0.00127467	45.3812
deCODE	Formimidoyltransferase_cyclodeaminase	1	0.0572498	2159.25
deCODE	Galactoside_3(4)_L_fucosyltransferase	1	0.113417	4548.68
deCODE	Fumarate_hydratase,_mitochondrial	1	0.00800822	287.047
deCODE	Alpha_(1,3)_fucosyltransferase_10	1	0.16774	7166.45
deCODE	Alpha_(1,3)_fucosyltransferase_5	1	0.0643458	2445.29
deCODE	Alpha_(1,6)_fucosyltransferase	1	0.249451	11817.6
deCODE	Glucose_6_phosphate_1_dehydrogenase	1	0.00162834	57.9932
deCODE	Lysosomal_alpha_glucosidase	1	0.0325191	1195.15
deCODE	Galectin_2	1	0.0185555	672.251
deCODE	Galectin_3	1	0.0440804	1639.64
deCODE	Galectin_4	1	0.00122535	43.6231
deCODE	Golgi_associated_plant_pathogenesis_related_protein_1	1	0.0255991	934.142
deCODE	Growth_arrest_specific_protein_6	1	0.0244049	889.474
deCODE	Growth_arrest_specific_protein_1	2	0.0050464	90.1699
deCODE	Glycine_amidinotransferase,_mitochondrial	1	0.0107277	385.581
deCODE	Glucokinase_regulatory_protein	1	0.002986	106.491
deCODE	C_X_C_motif_chemokine_6	1	0.164227	6986.87
deCODE	Glycerophosphocholine_phosphodiesterase_GPCPD1	1	0.00200719	71.5131
deCODE	Gelsolin	1	0.00496225	177.323
deCODE	GDNF_family_receptor_alpha_1	1	0.0128765	463.823
deCODE	GDNF_family_receptor_alpha_2	2	0.0410244	760.533
deCODE	GDNF_family_receptor_alpha_like	2	0.0146681	264.651
deCODE	Gamma_glutamyl_hydrolase	1	0.0461823	1721.61
deCODE	Geranylgeranyl_pyrophosphate_synthase	1	0.00340832	121.604
deCODE	V_type_immunoglobulin_domain_containing_suppressor_of_T_cell_activation	1	0.0288876	1057.71
deCODE	Gastrokine_2	1	0.0590023	2229.49
deCODE	D_glucuronyl_C5_epimerase	1	0.115918	4662.12
deCODE	Glutaredoxin_1	1	0.00243004	86.6153
deCODE	Glutaredoxin_2,_mitochondrial	1	0.03135	1150.79
deCODE	Glutaredoxin_3	1	0.0025575	91.1703
deCODE	Polypeptide_N_acetylgalactosaminyltransferase_13	1	0.00128859	45.8774
deCODE	Glycolipid_transfer_protein_domain_containing_protein_2	3	0.0246859	299.974
deCODE	Polypeptide_N_acetylgalactosaminyltransferase_16	1	0.011362	408.641
deCODE	Glutaminyl_peptide_cyclotransferase	1	0.0159341	575.743
deCODE	Glutathione_reductase,_mitochondrial	1	0.00486661	173.888
deCODE	Glutathione_S_transferase_P	1	0.00701551	251.213
deCODE	Lactoylglutathione_lyase	1	0.00348233	124.254
deCODE	Glypican_1	1	0.0577581	2179.59
deCODE	GMP_reductase_2	1	0.0231474	842.556
deCODE	Glycine_N_methyltransferase	1	0.0202344	734.333
deCODE	Glucosamine_6_phosphate_isomerase_1	2	0.0040971	73.138
deCODE	N_acetylglucosamine_1_phosphotransferase_subunit_gamma	2	0.0341292	628.188
deCODE	Golgi_membrane_protein_1	1	0.0177189	641.398
deCODE	Adhesion_G_protein_coupled_receptor_F5	1	0.015616	564.067
deCODE	Interleukin_6_receptor_subunit_beta	1	0.0235595	857.919
deCODE	Platelet_glycoprotein_Ib_alpha_chain	1	0.00814918	292.141
deCODE	Glypican_5	2	0.10211	2021.76
deCODE	Transmembrane_glycoprotein_NMB	1	0.0196816	713.868
deCODE	Platelet_glycoprotein_VI	1	0.0321895	1182.63
deCODE	Glutathione_peroxidase_7	1	0.04867	1819.1
deCODE	Grancalcin	1	0.0277625	1015.34
deCODE	Granulysin	1	0.0508966	1906.78
deCODE	Granzyme_B	1	0.00278192	99.1927
deCODE	Granzyme_K	1	0.00866071	310.639
deCODE	Granzyme_M	1	0.00134428	47.8629
deCODE	Gremlin_1	1	0.125875	5120.25
deCODE	Gremlin_2	1	0.0012342	43.9386
deCODE	GRAM_domain_containing_protein_1C	1	0.0399038	1477.83
deCODE	Granulins	1	0.0149554	539.841
deCODE	Growth_regulated_alpha_protein	1	0.126705	5158.92
deCODE	Growth_hormone_receptor	1	0.012811	461.433
deCODE	Glutamate__cysteine_ligase_regulatory_subunit	1	0.00308041	109.868
deCODE	Glutathione_synthetase	1	0.0117319	422.102
deCODE	Glutathione_S_transferase_A1	1	0.0524577	1968.5
deCODE	Glutathione_S_transferase_omega_1	1	0.240264	11244.8
deCODE	Glutathione_S_transferase_Mu_3	2	0.0948086	1862.05
deCODE	Procollagen_galactosyltransferase_1	1	0.00665926	238.371
deCODE	Glucoside_xylosyltransferase_1	1	0.00175029	62.344
deCODE	Heparan_sulfate_6_O_sulfotransferase_1	1	0.0097901	351.548
deCODE	Aspartyl/asparaginyl_beta_hydroxylase	1	0.00370308	132.16
deCODE	Haptoglobin	1	0.130726	5347.24
deCODE	Hemoglobin_subunit_zeta	1	0.168538	7207.43
deCODE	Beta_defensin_1	1	0.00594622	212.695
deCODE	C_C_motif_chemokine_14	1	0.0434757	1616.13
deCODE	C_C_motif_chemokine_16	1	0.0263601	962.664
deCODE	Hydroxyacyl_coenzyme_A_dehydrogenase,_mitochondrial	1	0.00209247	74.5579
deCODE	Hepatoma_derived_growth_factor	1	0.00211539	75.3762
deCODE	Hepatoma_derived_growth_factor_related_protein_3	1	0.00348743	124.437
deCODE	Haloacid_dehalogenase_like_hydrolase_domain_containing_protein_2	1	0.00453881	162.122
deCODE	Haloacid_dehalogenase_like_hydrolase_domain_containing_protein_3	1	0.0124809	449.394
deCODE	WAP_four_disulfide_core_domain_protein_2	1	0.00141775	50.4826
deCODE	Heme_binding_protein_1	1	0.0806129	3117.68
deCODE	Uroporphyrinogen_III_synthase	1	0.0143203	516.583
deCODE	Oxygen_dependent_coproporphyrinogen_III_oxidase,_mitochondrial	1	0.00719357	257.635
deCODE	FAD_linked_sulfhydryl_oxidase_ALR	1	0.00121903	43.3978
deCODE	Protein_HEXIM1	1	0.00279595	99.6943
deCODE	Protein_HEXIM2	1	0.00300769	107.267
deCODE	Beta_hexosaminidase_subunit_beta	1	0.0245748	895.822
deCODE	Hepatocyte_growth_factor_activator	1	0.0937813	3679.66
deCODE	Hedgehog_interacting_protein	1	0.00872414	312.934
deCODE	3_hydroxyisobutyryl_CoA_hydrolase,_mitochondrial	1	0.0451402	1680.93
deCODE	Histatin_3	1	0.00126202	44.9303
deCODE	Rho_GTPase_activating_protein_45	1	0.00639195	228.741
deCODE	Heterogeneous_nuclear_ribonucleoprotein_A/B	1	0.00198683	70.7862
deCODE	Heme_oxygenase_1	1	0.00102972	36.6515
deCODE	Transcobalamin_1	1	0.0369228	1363.2
deCODE	Homer_protein_homolog_2	1	0.00186852	66.5633
deCODE	Hyaluronan_and_proteoglycan_link_protein_1	1	0.00464085	165.784
deCODE	Hyaluronan_and_proteoglycan_link_protein_4	1	0.0029758	106.126
deCODE	Haptoglobin	1	0.113813	4566.59
deCODE	HRAS_like_suppressor_2	1	0.00110536	39.3469
deCODE	Heat_shock_70_kDa_protein_1_like	1	0.00349891	124.848
deCODE	Heat_shock_protein_beta_1	1	0.0166835	603.282
deCODE	DnaJ_homolog_subfamily_B_member_1	1	0.0011407	40.6063
deCODE	Oxidoreductase_HTATIP2	1	0.120369	4865.63
deCODE	Serine_protease_HTRA1	1	0.0031021	110.644
deCODE	Hexokinase_2	1	0.00143423	51.0701
deCODE	Hyaluronidase_1	1	0.00446609	159.513
deCODE	Intercellular_adhesion_molecule_4	1	0.00453243	161.893
deCODE	Isocitrate_dehydrogenase_[NADP]_cytoplasmic	1	0.0121948	438.964
deCODE	Isopentenyl_diphosphate_Delta_isomerase_1	1	0.00120133	42.7671
deCODE	Alpha_L_iduronidase	1	0.0698947	2672
deCODE	Interferon_alpha/beta_receptor_1	1	0.0803666	3107.32
deCODE	Interferon_gamma_receptor_1	1	0.00165881	59.0804
deCODE	Immunoglobulin_superfamily_DCC_subclass_member_4	1	0.0164997	596.523
deCODE	Insulin_like_growth_factor_1_receptor	1	0.00331007	118.087
deCODE	Cation_independent_mannose_6_phosphate_receptor	1	0.0502385	1880.82
deCODE	Insulin_like_growth_factor_binding_protein_complex_acid_labile_subunit	1	0.00561495	200.778
deCODE	Insulin_like_growth_factor_binding_protein_1	1	0.00250141	89.1658
deCODE	Insulin_like_growth_factor_binding_protein_3	2	0.0340906	627.453
deCODE	Insulin_like_growth_factor_binding_protein_4	1	0.00133415	47.5018
deCODE	Insulin_like_growth_factor_binding_protein_5	1	0.00112429	40.0215
deCODE	Insulin_like_growth_factor_binding_protein_7	1	0.029423	1077.91
deCODE	Immunoglobulin_lambda_like_polypeptide_1	1	0.00528866	189.049
deCODE	Immunoglobulin_superfamily_member_3	1	0.00308679	110.097
deCODE	Immunoglobulin_superfamily_member_8	1	0.00692519	247.956
deCODE	Interleukin_1_Receptor_accessory_protein	1	0.344846	18715.7
deCODE	Interleukin_1_receptor_like_1	1	0.197802	8767.46
deCODE	Interleukin_1_receptor_type_1	1	0.0122062	439.377
deCODE	Interleukin_1_receptor_type_2	1	0.0685577	2617.13
deCODE	Interleukin_10_receptor_subunit_beta	1	0.00211666	75.4217
deCODE	Interleukin_12_receptor_subunit_beta_1	1	0.00237651	84.7029
deCODE	Interleukin_13_receptor_subunit_alpha_1	1	0.0380882	1407.93
deCODE	Interleukin_15_receptor_subunit_alpha	1	0.0592132	2237.96
deCODE	Interleukin_16	1	0.137705	5678.29
deCODE	Interleukin_17_receptor_D	1	0.0602707	2280.49
deCODE	Interleukin_17B	1	0.00166389	59.2617
deCODE	Interleukin_18_receptor_1	1	0.0326257	1199.2
deCODE	Interleukin_18_receptor_accessory_protein	1	0.00257025	91.6259
deCODE	Interleukin_1_receptor_antagonist_protein	1	0.013966	503.622
deCODE	Interleukin_1_receptor_like_2	1	0.0104115	374.098
deCODE	Interleukin_2_receptor_subunit_alpha	1	0.00185453	66.064
deCODE	Interleukin_2_receptor_subunit_beta	1	0.00389194	138.926
deCODE	Interleukin_20_receptor_subunit_alpha	1	0.00132909	47.3212
deCODE	Interleukin_22	1	0.00140381	49.9856
deCODE	Interleukin_22_receptor_subunit_alpha_2	1	0.00361121	128.869
deCODE	Interleukin_5_receptor_subunit_alpha	2	0.0686316	1310.04
deCODE	Interleukin_6_receptor_subunit_alpha	1	0.373055	21157.7
deCODE	Interleukin_27_subunit_beta	1	0.364981	20436.6
deCODE	Cytokine_receptor_common_subunit_beta	1	0.122737	4974.75
deCODE	Leukocyte_immunoglobulin_like_receptor_subfamily_B_member_1	2	0.284006	7051.81
deCODE	Leukocyte_immunoglobulin_like_receptor_subfamily_B_member_2	1	0.215925	9792
deCODE	Importin_subunit_alpha_7	1	0.00156233	55.6386
deCODE	Inositol_monophosphatase_3	1	0.0301782	1106.44
deCODE	Inhibin_beta_C_chain	1	0.188461	8257.27
deCODE	Inhibin_beta_B_chain	2	0.047654	889.585
deCODE	Inosine_triphosphate_pyrophosphatase	1	0.20017	8898.7
deCODE	Insulin_like_peptide_INSL5	1	0.00141649	50.4374
deCODE	Integrin_alpha_2	1	0.00344405	122.883
deCODE	C_X_C_motif_chemokine_10	1	0.00202373	72.1038
deCODE	Gamma_interferon_inducible_protein_16	1	0.00218797	77.9682
deCODE	Inositol_trisphosphate_3_kinase_A	1	0.00211029	75.1944
deCODE	Interferon_regulatory_factor_3	1	0.0020721	73.8307
deCODE	Serine_protease_inhibitor_Kazal_type_2	1	0.0279533	1022.52
deCODE	Serine_protease_inhibitor_Kazal_type_4	1	0.0173944	629.443
deCODE	Serine_protease_inhibitor_Kazal_type_6	1	0.0613829	2325.33
deCODE	Serine_protease_inhibitor_Kazal_type_7	1	0.00546329	195.325
deCODE	Immunoglobulin_superfamily_containing_leucine_rich_repeat_protein_2	1	0.0104242	374.557
deCODE	Isochorismatase_domain_containing_protein_1	1	0.0107466	386.27
deCODE	Inter_alpha_trypsin_inhibitor_heavy_chain_H1	1	0.109998	4394.58
deCODE	Inter_alpha_trypsin_inhibitor_heavy_chain_H2	1	0.0995837	3932.51
deCODE	Inter_alpha_trypsin_inhibitor_heavy_chain_H4	1	0.00272963	97.3233
deCODE	Inter_alpha_trypsin_inhibitor_heavy_chain_H3	1	0.0734795	2819.91
deCODE	Inter_alpha_trypsin_inhibitor_heavy_chain_H5	1	0.0266201	972.417
deCODE	Isovaleryl_CoA_dehydrogenase,_mitochondrial	1	0.00505917	180.803
deCODE	Protein_jagged_1	1	0.00183037	65.2018
deCODE	Mitogen_activated_protein_kinase_9	1	0.00944048	338.874
deCODE	Transcription_factor_jun_D	1	0.00144944	51.6125
deCODE	Uncharacterized_family_31_glucosidase_KIAA1161	1	0.00629009	225.072
deCODE	Protein_FAM234B	1	0.00982049	352.65
deCODE	UPF0606_protein_KIAA1549L	1	0.0444541	1654.19
deCODE	Keratin,_type_II_cytoskeletal_5	1	0.00763724	273.647
deCODE	ATP_dependent_6_phosphofructokinase,_muscle_type	1	0.0112433	404.322
deCODE	Kallikrein_10	3	0.0534504	669.248
deCODE	Kallikrein_11	1	0.186589	8156.43
deCODE	Kallikrein_12	1	0.00784563	281.173
deCODE	Kallikrein_13	1	0.0625619	2372.97
deCODE	Kallikrein_14	3	0.0309868	378.989
deCODE	Kallistatin	1	0.056688	2136.78
deCODE	Thiosulfate_sulfurtransferase/rhodanese_like_domain_containing_protein_1	1	0.0369228	1363.2
deCODE	Voltage_gated_potassium_channel_subunit_beta_2	1	0.00195883	69.7869
deCODE	KDEL_motif_containing_protein_2	1	0.0346451	1276.09
deCODE	Keratin,_type_II_cytoskeletal_1	1	0.00201991	71.9675
deCODE	Keratin,_type_I_cytoskeletal_20	1	0.00139875	49.8048
deCODE	Guanylate_kinase	1	0.0135611	488.823
deCODE	Kininogen_1	1	0.0210619	765.009
deCODE	Kininogen,_HMW,_Two_Chain	2	0.0532393	999.713
deCODE	Kininostatin	1	0.0222331	808.518
deCODE	Kinesin_light_chain_1	1	0.00293881	104.803
deCODE	Beta_klotho	1	0.0753429	2897.25
deCODE	Klotho	2	0.0112072	201.501
deCODE	Killer_cell_lectin_like_receptor_subfamily_B_member_1	1	0.022128	804.609
deCODE	Kremen_protein_1	1	0.0114137	410.524
deCODE	Ribosomal_protein_S6_kinase_alpha_1	1	0.00440741	157.408
deCODE	Tyrosine_protein_kinase_SYK	1	0.0032182	114.799
deCODE	Thymidylate_kinase	1	0.00238416	84.9761
deCODE	Kynureninase	1	0.0611433	2315.66
deCODE	Plastin_2	1	0.0047008	167.936
deCODE	Isoform_L_VEGF165	2	0.127446	2596.66
deCODE	Lactotransferrin	1	0.00429004	153.198
deCODE	C_C_motif_chemokine_4_like	1	0.00608124	217.554
deCODE	Lymphocyte_activation_gene_3_protein	1	0.00641104	229.428
deCODE	Laminin_subunit_gamma_2	1	0.118159	4764.34
deCODE	LanC_like_protein_1	1	0.00256643	91.4892
deCODE	Glycosyltransferase_like_protein_LARGE1	1	0.00490869	175.399
deCODE	Layilin	1	0.00110915	39.4818
deCODE	Lipopolysaccharide_binding_protein	1	0.149443	6247.39
deCODE	Lipocalin_1	1	0.00193848	69.0603
deCODE	Liver_expressed_antimicrobial_peptide_2	1	0.0367931	1358.23
deCODE	Leukocyte_cell_derived_chemotaxin_2	1	0.0715248	2739.12
deCODE	Left_right_determination_factor_2	1	0.0657886	2503.98
deCODE	Galectin_related_protein	1	0.00199446	71.0588
deCODE	Galectin_3_binding_protein	1	0.0101205	363.534
deCODE	Legumain	1	0.00537279	192.072
deCODE	Probable_ATP_dependent_RNA_helicase_DHX58	1	0.00361631	129.052
deCODE	Leucine_rich_repeat_containing_G_protein_coupled_receptor_4	1	0.00329093	117.402
deCODE	Leukemia_inhibitory_factor_receptor	1	0.00305489	108.956
deCODE	Tumor_necrosis_factor_ligand_superfamily_member_14	1	0.00629136	225.118
deCODE	Leucine_rich_repeat_and_immunoglobulin_like_domain_containing_nogo_receptor_interacting_protein_1	1	0.00234466	83.5649
deCODE	Lipase_member_N	1	0.213105	9629.46
deCODE	Neutrophil_gelatinase_associated_lipocalin	1	0.00146719	52.2455
deCODE	Inactive_pancreatic_lipase_related_protein_1	1	0.00873175	313.21
deCODE	Pancreatic_lipase_related_protein_2	1	0.3505	19188.2
deCODE	Leukocyte_immunoglobulin_like_receptor_subfamily_A_member_2	1	0.0675637	2576.44
deCODE	Leukocyte_immunoglobulin_like_receptor_subfamily_A_member_3	1	0.112284	4497.48
deCODE	Leukocyte_immunoglobulin_like_receptor_subfamily_A_member_4	1	0.0300005	1099.72
deCODE	Leukocyte_immunoglobulin_like_receptor_subfamily_A_member_5	2	0.0429668	798.159
deCODE	Leukocyte_immunoglobulin_like_receptor_subfamily_A_member_6	1	0.0571106	2153.68
deCODE	Leukocyte_immunoglobulin_like_receptor_subfamily_B_member_3	2	0.216783	4920.68
deCODE	Antibacterial_protein_LL_37	1	0.00248867	88.7103
deCODE	VIP36_like_protein	1	0.00476203	170.134
deCODE	Lysyl_oxidase_homolog_3	1	0.00450691	160.978
deCODE	Lactase_phlorizin_hydrolase	1	0.246786	11650
deCODE	Endoplasmic_reticulum_aminopeptidase_2	1	0.233545	10834.5
deCODE	Leucine_rich_repeat_containing_protein_15	1	0.0348127	1282.48
deCODE	Leucine_rich_repeat_containing_protein_32	1	0.00156487	55.7291
deCODE	Leucine_rich_repeats_and_immunoglobulin_like_domains_protein_1	1	0.156421	6593.19
deCODE	Leucine_rich_repeats_and_immunoglobulin_like_domains_protein_3	2	0.0263211	480.586
deCODE	Low_density_lipoprotein_receptor_related_protein_10	1	0.00290692	103.663
deCODE	Low_density_lipoprotein_receptor_related_protein_11	1	0.156108	6577.53
deCODE	Low_density_lipoprotein_receptor_related_protein_12	1	0.00108518	38.6277
deCODE	Low_density_lipoprotein_receptor_related_protein_4	1	0.0693747	2650.64
deCODE	Leucine_rich_repeat_transmembrane_neuronal_protein_4	1	0.00107131	38.1334
deCODE	Limbic_system_associated_membrane_protein	1	0.00870257	312.154
deCODE	Lutropin_subunit_beta	1	0.0377671	1395.59
deCODE	Prostaglandin_reductase_1	1	0.0784287	3026.02
deCODE	Lumican	2	0.00614814	109.978
deCODE	Lymphocyte_antigen_75	1	0.226334	10402.1
deCODE	T_lymphocyte_surface_antigen_Ly_9	1	0.0624037	2366.57
deCODE	Ly6/PLAUR_domain_containing_protein_3	1	0.00552192	197.433
deCODE	Lysophospholipase_like_protein_1	1	0.00446737	159.559
deCODE	Lysozyme_C	1	0.100151	3957.42
deCODE	Lymphatic_vessel_endothelial_hyaluronic_acid_receptor_1	2	0.0166327	300.698
deCODE	Macrophage_colony_stimulating_factor_1_receptor	1	0.00477988	170.775
deCODE	Mannosyl_oligosaccharide_1,2_alpha_mannosidase_IB	1	0.0137523	495.808
deCODE	Maleylacetoacetate_isomerase	1	0.432184	27063.6
deCODE	Macrophage_scavenger_receptor_types_I_and_II	1	0.0059768	213.795
deCODE	Membrane_associated_guanylate_kinase,_WW_and_PDZ_domain_containing_protein_2	2	0.0795899	1537.3
deCODE	Beta_mannosidase	1	0.065818	2505.18
deCODE	Glycoprotein_endo_alpha_1,2_mannosidase	1	0.324546	17084.7
deCODE	MANSC_domain_containing_protein_1	1	0.0208027	755.397
deCODE	MANSC_domain_containing_protein_4	1	0.0917116	3590.26
deCODE	MAP_kinase_activated_protein_kinase_2	1	0.0104925	377.037
deCODE	Microtubule_associated_protein_RP/EB_family_member_1	1	0.00160548	57.178
deCODE	Microtubule_associated_protein_RP/EB_family_member_2	1	0.00918321	329.554
deCODE	Mannan_binding_lectin_serine_protease_1	1	0.00248739	88.6647
deCODE	Serpin_B5	1	0.00784055	280.989
deCODE	Matrilin_2	1	0.00280998	100.196
deCODE	Matrilin_3	2	0.09053	1769.65
deCODE	Matrilin_4	1	0.020104	729.504
deCODE	Protein_max	1	0.0133423	480.826
deCODE	Mannose_binding_protein_C	1	0.234518	10893.5
deCODE	Methylmalonyl_CoA_epimerase,_mitochondrial	1	0.00183291	65.2925
deCODE	Mast_cell_expressed_membrane_protein_1	1	0.00128099	45.6067
deCODE	Guanine_nucleotide_exchange_factor_DBS	1	0.0186389	675.332
deCODE	C_C_motif_chemokine_8	1	0.281339	13919.7
deCODE	C_C_motif_chemokine_7	1	0.0812494	3144.47
deCODE	C_C_motif_chemokine_22	1	0.00857823	307.655
deCODE	MAM_domain_containing_glycosylphosphatidylinositol_anchor_protein_1	1	0.365518	20484
deCODE	MAM_domain_containing_glycosylphosphatidylinositol_anchor_protein_2	2	0.120681	2439.92
deCODE	Hepatocyte_growth_factor_receptor	1	0.00683995	244.883
deCODE	Methyltransferase_like_protein_24	1	0.00360738	128.732
deCODE	Methionine_aminopeptidase_1	1	0.00172995	61.6186
deCODE	Microfibrillar_associated_protein_2	1	0.0275288	1006.55
deCODE	Lactadherin	1	0.0223629	813.348
deCODE	Alpha_1,6_mannosyl_glycoprotein_2_beta_N_acetylglucosaminyltransferase	1	0.00740337	265.205
deCODE	Matrix_Gla_protein	1	0.0241685	880.642
deCODE	Alpha_1,3_mannosyl_glycoprotein_4_beta_N_acetylglucosaminyltransferase_B	2	0.0449102	835.957
deCODE	Melanoma_derived_growth_regulatory_protein	1	0.0265073	968.184
deCODE	Growth/differentiation_factor_15	1	0.0579144	2185.85
deCODE	MHC_class_I_polypeptide_related_sequence_A	1	0.0645781	2454.73
deCODE	MHC_class_I_polypeptide_related_sequence_B	2	0.143353	2975.01
deCODE	Macrophage_migration_inhibitory_factor	1	0.00210647	75.058
deCODE	Mimecan	1	0.0663657	2527.5
deCODE	C_C_motif_chemokine_15	2	0.0669629	1275.91
deCODE	Mitogen_activated_protein_kinase_8	1	0.00112934	40.2014
deCODE	Mitogen_activated_protein_kinase_13	1	0.00437807	156.355
deCODE	Cob(I)yrinic_acid_a,c_diamide_adenosyltransferase,_mitochondrial	1	0.0054225	193.859
deCODE	Interstitial_collagenase	1	0.0707529	2707.31
deCODE	Stromelysin_2	1	0.031554	1158.52
deCODE	Macrophage_metalloelastase	1	0.0766638	2952.27
deCODE	Collagenase_3	1	0.00126455	45.0205
deCODE	Matrilysin	2	0.036708	677.464
deCODE	Neutrophil_collagenase	2	0.0229577	417.732
deCODE	Matrix_metalloproteinase_9	1	0.00193212	68.8332
deCODE	Cell_surface_glycoprotein_CD200_receptor_1	1	0.00523129	186.987
deCODE	C_C_motif_chemokine_23	2	0.032869	604.205
deCODE	Metallophosphoesterase_MPPED2	1	0.00660071	236.261
deCODE	C_type_mannose_receptor_2	1	0.00330879	118.041
deCODE	Protein_MRVI1	1	0.00486533	173.842
deCODE	Hepatocyte_growth_factor_like_protein	1	0.00302045	107.723
deCODE	Bifunctional_methylenetetrahydrofolate_dehydrogenase/cyclohydrolase,_mitochondrial	1	0.00112429	40.0215
deCODE	5_formyltetrahydrofolate_cyclo_ligase	1	0.0513371	1924.18
deCODE	Methenyltetrahydrofolate_synthase_domain_containing_protein	1	0.0402258	1490.26
deCODE	1,2_dihydroxy_3_keto_5_methylthiopentene_dioxygenase	1	0.00258683	92.2183
deCODE	Cadherin_related_family_member_5	1	0.00124937	44.4795
deCODE	Interferon_induced_GTP_binding_protein_Mx1	1	0.0439444	1634.35
deCODE	Matrix_remodeling_associated_protein_7	1	0.0338473	1245.67
deCODE	Matrix_remodeling_associated_protein_8	1	0.00265185	94.5425
deCODE	Myocilin	1	0.0297204	1089.14
deCODE	Adenylate_kinase_isoenzyme_1	1	0.00113565	40.4263
deCODE	Myomesin_2	1	0.00187742	66.881
deCODE	Myosin_binding_protein_C,_slow_type	1	0.0024071	85.7956
deCODE	Myocardial_zonula_adherens_protein	1	0.00215486	76.7858
deCODE	N_terminal_pro_BNP	1	0.0269252	983.872
deCODE	NAD(P)H_dehydrogenase_[quinone]_1	1	0.182749	7951.06
deCODE	NAD_kinase	1	0.00653071	233.739
deCODE	NADPH__cytochrome_P450_reductase	1	0.00888397	318.719
deCODE	Alpha_N_acetylglucosaminidase	1	0.136885	5639.15
deCODE	N_acetyl_D_glucosamine_kinase	1	0.0120485	433.634
deCODE	N_acetylglucosamine_1_phosphodiester_alpha_N_acetylglucosaminidase	1	0.0533158	2002.52
deCODE	Ecto_ADP_ribosyltransferase_3	1	0.00444823	158.872
deCODE	NADH_cytochrome_b5_reductase_2	2	0.0119316	214.681
deCODE	Neural_cell_adhesion_molecule_1,_120_kDa_isoform	3	0.0436733	541.239
deCODE	Neural_cell_adhesion_molecule_2	1	0.0647978	2463.66
deCODE	Nuclear_distribution_protein_nudE_homolog_1	1	0.0019054	67.8797
deCODE	Nucleoside_diphosphate_kinase,_mitochondrial	1	0.00127087	45.2459
deCODE	Nucleoside_diphosphate_kinase_B	1	0.00787358	282.182
deCODE	Bifunctional_heparan_sulfate_N_deacetylase/N_sulfotransferase_1	1	0.00721138	258.277
deCODE	Neuroendocrine_convertase_1	1	0.25404	12109.1
deCODE	Neuroendocrine_convertase_2	1	0.00294008	104.849
deCODE	Nectin_4	1	0.00149889	53.3761
deCODE	Cell_adhesion_molecule_1	1	0.00855158	306.691
deCODE	Protein_kinase_C_binding_protein_NELL1	1	0.0950162	3733.21
deCODE	Netrin_1	1	0.0482094	1801.01
deCODE	Netrin_4	1	0.0126435	455.322
deCODE	Neuropilin_and_tolloid_like_protein_1	1	0.00120639	42.9473
deCODE	Neuropeptide_W	1	0.0680767	2597.43
deCODE	Neuropilin_2	1	0.00580481	207.607
deCODE	Neurotrophin_3	1	0.00264292	94.2235
deCODE	Neurofascin	1	0.0119968	431.75
deCODE	Non_homologous_end_joining_factor_1	1	0.00370308	132.16
deCODE	Nidogen_2	1	0.0968186	3811.61
deCODE	Nidogen_1	1	0.00975464	350.262
deCODE	Omega_amidase_NIT2	1	0.00318503	113.612
deCODE	Natural_cytotoxicity_triggering_receptor_3	2	0.00483339	86.3453
deCODE	Natural_cytotoxicity_triggering_receptor_1	1	0.0308252	1130.91
deCODE	Neuroligin_1	1	0.0060927	217.966
deCODE	Neuroligin_4,_X_linked	1	0.0012734	45.3361
deCODE	Neuromedin_B	1	0.00759149	271.996
deCODE	NmrA_like_family_domain_containing_protein_1	1	0.110297	4408.02
deCODE	Glycylpeptide_N_tetradecanoyltransferase_2	1	0.00154583	55.0502
deCODE	Noelin	2	0.00546138	97.6257
deCODE	Noelin_2	1	0.134001	5501.94
deCODE	Reticulon_4_receptor	2	0.0289958	530.881
deCODE	Neurogenic_locus_notch_homolog_protein_1	1	0.00334324	119.274
deCODE	Palmitoleoyl_protein_carboxylesterase_NOTUM	1	0.00242749	86.5242
deCODE	Neural_proliferation_differentiation_and_control_protein_1	1	0.00127593	45.4263
deCODE	N_acetylneuraminate_lyase	1	0.00748727	268.233
deCODE	Phospholipase_A2,_membrane_associated	1	0.043787	1628.23
deCODE	Neuronal_pentraxin_1	1	0.046094	1718.16
deCODE	Neuronal_pentraxin_receptor	1	0.0560528	2111.42
deCODE	Neuronal_cell_adhesion_molecule	1	0.00136201	48.495
deCODE	Nicotinamide_riboside_kinase_1	1	0.00989519	355.36
deCODE	Neuropilin_1	1	0.0329985	1213.37
deCODE	5'_nucleotidase_domain_containing_protein_3	1	0.0123158	443.375
deCODE	Netrin_G1	1	0.174149	7497.97
deCODE	Neurotrimin	2	0.0549533	1033.77
deCODE	Nucleobindin_1	1	0.00701806	251.305
deCODE	Peroxisomal_NADH_pyrophosphatase_NUDT12	1	0.0119665	430.647
deCODE	NudC_domain_containing_protein_3	1	0.00208356	74.2398
deCODE	ADP_sugar_pyrophosphatase	1	0.00220962	78.7414
deCODE	Out_at_first_protein_homolog	1	0.0357775	1319.34
deCODE	Odorant_binding_protein_2b	1	0.0306952	1125.99
deCODE	Peroxisomal_carnitine_O_octanoyltransferase	1	0.0608557	2304.06
deCODE	GDP_fucose_protein_O_fucosyltransferase_1	1	0.0329719	1212.36
deCODE	Olfactomedin_like_protein_3	1	0.00293753	104.757
deCODE	Intelectin_1	1	0.00114954	40.9212
deCODE	Oligodendrocyte_myelin_glycoprotein	1	0.00328072	117.036
deCODE	Tumor_necrosis_factor_receptor_superfamily_member_11B	1	0.00820124	294.023
deCODE	Dolichyl_diphosphooligosaccharide__protein_glycosyltransferase_48_kDa_subunit	1	0.00219943	78.3776
deCODE	Osteopontin	1	0.00152299	54.2357
deCODE	OX_2_membrane_glycoprotein	1	0.00184563	65.7463
deCODE	P_selectin	1	0.0283431	1037.19
deCODE	Cyclin_dependent_kinase_inhibitor_1B	1	0.00229879	81.9263
deCODE	Platelet_activating_factor_acetylhydrolase	1	0.00333558	119
deCODE	Plasminogen_activator_inhibitor_1	1	0.00159152	56.6799
deCODE	Regenerating_islet_derived_protein_3_alpha	1	0.0103913	373.363
deCODE	C_C_motif_chemokine_18	2	0.0762138	1466.71
deCODE	Protein_DJ_1	1	0.00527718	188.636
deCODE	Prostate_and_testis_expressed_protein_4	1	0.00548878	196.242
deCODE	Protocadherin_10	1	0.00562897	201.282
deCODE	Protocadherin_9	1	0.0116473	419.023
deCODE	Plasma_serine_protease_inhibitor	1	0.0186726	676.574
deCODE	PEST_proteolytic_signal_containing_nuclear_protein	1	0.00281763	100.47
deCODE	Procollagen_C_endopeptidase_enhancer_1	1	0.00981796	352.558
deCODE	Procollagen_C_endopeptidase_enhancer_2	1	0.0359026	1324.13
deCODE	Proprotein_convertase_subtilisin/kexin_type_7	1	0.229899	10614.9
deCODE	Proprotein_convertase_subtilisin/kexin_type_9	1	0.00920095	330.196
deCODE	Prenylcysteine_oxidase_1	1	0.126004	5126.23
deCODE	Programmed_cell_death_1_ligand_2	2	0.0467062	871.026
deCODE	Programmed_cell_death_6_interacting_protein	1	0.00426197	152.191
deCODE	Programmed_cell_death_protein_6	1	0.00139241	49.579
deCODE	cGMP_specific_3',5'_cyclic_phosphodiesterase	1	0.0120346	433.128
deCODE	Platelet_derived_growth_factor_receptor_beta	1	0.406827	24386.7
deCODE	Platelet_derived_growth_factor_D	2	0.0480745	897.831
deCODE	Platelet_derived_growth_factor_receptor_alpha	1	0.00317227	113.155
deCODE	Protein_disulfide_isomerase_A5	1	0.141634	5867.07
deCODE	PDZ_and_LIM_domain_protein_4	1	0.00821394	294.482
deCODE	Pyridoxal_kinase	1	0.00695318	248.965
deCODE	Platelet_endothelial_aggregation_receptor_1	1	0.0138353	498.842
deCODE	Enoyl_CoA_delta_isomerase_2,_mitochondrial	1	0.0481719	1799.54
deCODE	Peroxisomal_trans_2_enoyl_CoA_reductase	1	0.00392384	140.07
deCODE	Pigment_epithelium_derived_factor	1	0.029156	1067.83
deCODE	Proenkephalin_A	2	0.0975534	1921.78
deCODE	Periostin	1	0.012612	454.173
deCODE	Lactoperoxidase	1	0.0257306	939.064
deCODE	Basement_membrane_specific_heparan_sulfate_proteoglycan_core_protein	1	0.0239023	870.706
deCODE	Peroxiredoxin_1	1	0.00359334	128.229
deCODE	Platelet_factor_4_variant	1	0.0369024	1362.41
deCODE	Prostaglandin_H2_D_isomerase	1	0.00832185	298.383
deCODE	Platelet_derived_growth_factor_receptor_like_protein	1	0.0420679	1561.5
deCODE	Phosphoglucomutase_1	1	0.00351168	125.305
deCODE	N_acetylmuramoyl_L_alanine_amidase	1	0.0283199	1036.32
deCODE	Peptidoglycan_recognition_protein_1	1	0.0133775	482.113
deCODE	Phosphate_regulating_neutral_endopeptidase	1	0.0232992	848.213
deCODE	Phosphomannomutase_2	1	0.00385111	137.463
deCODE	14_kDa_phosphohistidine_phosphatase	1	0.0144797	522.42
deCODE	Pterin_4_alpha_carbinolamine_dehydratase	1	0.00610417	218.379
deCODE	Polymeric_immunoglobulin_receptor	1	0.00800822	287.047
deCODE	Paired_immunoglobulin_like_type_2_receptor_alpha_isoform_FDF03_deltaTM	1	0.539415	41642.7
deCODE	Paired_immunoglobulin_like_type_2_receptor_alpha_isoform_FDF03_M14	1	0.532309	40469.8
deCODE	Peptidyl_prolyl_cis_trans_isomerase_NIMA_interacting_4	1	0.0295888	1084.17
deCODE	Prolactin_inducible_protein	1	0.0648035	2463.89
deCODE	Pleckstrin_homology_domain_containing_family_A_member_1	1	0.0337748	1242.91
deCODE	Pleckstrin_homology_domain_containing_family_A_member_7	1	0.0698756	2671.22
deCODE	Plakophilin_2	1	0.0044342	158.369
deCODE	Secretory_phospholipase_A2_receptor	1	0.256074	12239.4
deCODE	Plasminogen	1	0.0133762	482.067
deCODE	1_phosphatidylinositol_4,5_bisphosphate_phosphodiesterase_gamma_1	1	0.00196647	70.0594
deCODE	1_phosphatidylinositol_4,5_bisphosphate_phosphodiesterase_gamma_2	1	0.00536387	191.752
deCODE	Pleckstrin	1	0.00572072	204.582
deCODE	Phospholipid_transfer_protein	1	0.0714612	2736.5
deCODE	Plexin_A1	1	0.0227782	828.803
deCODE	Plexin_A4	1	0.00264165	94.1779
deCODE	Plexin_B2	1	0.0760187	2925.38
deCODE	Plexin_C1	2	0.03059	560.989
deCODE	Plexin_D1	1	0.0182116	659.56
deCODE	Bifunctional_polynucleotide_phosphatase/kinase	1	0.00432193	154.342
deCODE	Purine_nucleoside_phosphorylase	1	0.00690102	247.085
deCODE	DNA_polymerase_iota	1	0.00205937	73.3762
deCODE	Protein_phosphatase_1_regulatory_subunit_14A	1	0.0130427	469.889
deCODE	Lysophosphatidic_acid_phosphatase_type_6	1	0.146746	6115.25
deCODE	Low_molecular_weight_phosphotyrosine_protein_phosphatase	1	0.432501	27098.6
deCODE	Inorganic_pyrophosphatase	1	0.0129105	465.063
deCODE	Inorganic_pyrophosphatase_2,_mitochondrial	1	0.00377965	134.903
deCODE	Alkaline_phosphatase,_placental_like	1	0.011569	416.175
deCODE	Prolyl_endopeptidase	1	0.00958238	344.017
deCODE	Phosphopantothenate__cysteine_ligase	1	0.00413948	147.799
deCODE	Peptidyl_prolyl_cis_trans_isomerase_C	1	0.0702641	2687.2
deCODE	Peptidyl_prolyl_cis_trans_isomerase_D	1	0.0231017	840.854
deCODE	Peptidyl_prolyl_cis_trans_isomerase_like_1	1	0.1094	4367.78
deCODE	Protein_phosphatase_1_regulatory_subunit_1A	1	0.00109906	39.1221
deCODE	Palmitoyl_protein_thioesterase_1	1	0.00893723	320.647
deCODE	Plasma_kallikrein	1	0.0606958	2297.62
deCODE	Prokineticin_2	1	0.102881	4077.63
deCODE	Lysosomal_Pro_X_carboxypeptidase	1	0.0103546	372.031
deCODE	Prosaposin	1	0.0304179	1115.5
deCODE	Prostasin	1	0.00122788	43.7132
deCODE	Glia_derived_nexin	2	0.157646	3327.15
deCODE	Proteasome_subunit_beta_type_4	1	0.0862342	3355.6
deCODE	Vitamin_K_dependent_protein_C	1	0.00878376	315.092
deCODE	Protein_disulfide_isomerase	1	0.00650525	232.822
deCODE	Vitamin_K_dependent_protein_S	1	0.0017452	62.1627
deCODE	Protein_Z_dependent_protease_inhibitor	1	0.172343	7404.04
deCODE	Myeloblastin	1	0.0453207	1687.97
deCODE	Prothrombin	1	0.00422241	150.773
deCODE	Serine_protease_57	1	0.0751536	2889.38
deCODE	Prostate_specific_antigen	1	0.00114449	40.7412
deCODE	Cholinesterase	1	0.0039417	140.71
deCODE	Pregnancy_specific_beta_1_glycoprotein_5	1	0.0301113	1103.91
deCODE	26S_proteasome_non_ATPase_regulatory_subunit_9	1	0.00599463	214.436
deCODE	Proteasome_activator_complex_subunit_1	1	0.00115712	41.1913
deCODE	Proteasome_activator_complex_subunit_2	1	0.00272071	97.0041
deCODE	Prostate_associated_microseminoprotein	1	0.0015471	55.0955
deCODE	Lithostathine_1_alpha	2	0.0355837	655.949
deCODE	Phosphatidylinositol_3,4,5_trisphosphate_3_phosphatase_and_dual_specificity_protein_phosphatase_PTEN	1	0.00111672	39.7516
deCODE	Hematopoietic_prostaglandin_D_synthase	1	0.0448297	1668.82
deCODE	Parathyroid_hormone_related_protein	1	0.00526953	188.361
deCODE	Inactive_tyrosine_protein_kinase_7	1	0.00295284	105.305
deCODE	Pleiotrophin	1	0.0154569	558.228
deCODE	Tyrosine_protein_phosphatase_non_receptor_type_9	1	0.00178206	63.4778
deCODE	Receptor_type_tyrosine_protein_phosphatase_U	1	0.00180748	64.3851
deCODE	Adenylosuccinate_synthetase_isozyme_1	1	0.0253288	924.021
deCODE	Glycogen_phosphorylase,_liver_form	2	0.00664865	118.991
deCODE	Quinone_oxidoreductase_PIG3	1	0.0510108	1911.29
deCODE	Sulfhydryl_oxidase_2	1	0.0407049	1508.76
deCODE	Ribosyldihydronicotinamide_dehydrogenase_[quinone]	1	0.0926773	3631.92
deCODE	Ras_related_protein_Rab_1A	1	0.00117859	41.9565
deCODE	Ras_related_protein_Rab_31	1	0.00578188	206.782
deCODE	Ras_related_protein_Rab_6B	1	0.0168748	610.316
deCODE	Cellular_retinoic_acid_binding_protein_2	1	0.0333457	1226.57
deCODE	Ras_related_protein_Ral_B	1	0.0104583	375.797
deCODE	C_C_motif_chemokine_5	1	0.0166185	600.891
deCODE	Retinoic_acid_receptor_responder_protein_1	1	0.0879758	3429.9
deCODE	Ras_related_protein_Rab_22A	1	0.00169057	60.2133
deCODE	Retinol_binding_protein_4	1	0.00280233	99.9224
deCODE	2'_deoxynucleoside_5'_phosphate_N_hydrolase_1	1	0.00365715	130.514
deCODE	Reticulocalbin_1	1	0.00612964	219.296
deCODE	UV_excision_repair_protein_RAD23_homolog_B	1	0.00117101	41.6864
deCODE	Lithostathine_1_beta	1	0.0285727	1045.84
deCODE	Regenerating_islet_derived_protein_3_gamma	1	0.0699059	2672.46
deCODE	Regenerating_islet_derived_protein_4	1	0.00572072	204.582
deCODE	Tumor_necrosis_factor_receptor_superfamily_member_19L	1	0.00129238	46.0127
deCODE	Renin	1	0.00143803	51.2057
deCODE	Proto_oncogene_tyrosine_protein_kinase_receptor_Ret	1	0.03693	1363.47
deCODE	Retinal_dehydrogenase_1	1	0.00332027	118.452
deCODE	Peptide_chain_release_factor_1_like,_mitochondrial	1	0.0112433	404.322
deCODE	Rieske_domain_containing_protein	1	0.00160041	56.9968
deCODE	Repulsive_guidance_molecule_A	2	0.012535	225.676
deCODE	RGM_domain_family_member_B	1	0.00830662	297.833
deCODE	Regulator_of_G_protein_signaling_18	1	0.0013139	46.7797
deCODE	Rho_GTPase_activating_protein_25	1	0.00944429	339.012
deCODE	Ribonuclease_UK114	1	0.0252735	921.951
deCODE	Riboflavin_kinase	1	0.00245553	87.5261
deCODE	Receptor_interacting_serine/threonine_protein_kinase_2	1	0.00143423	51.0701
deCODE	Regulator_of_microtubule_dynamics_protein_1	1	0.0346499	1276.27
deCODE	Ribonuclease_4	1	0.0296119	1085.04
deCODE	Ribonuclease_K6	2	0.0559137	1052.91
deCODE	Ribonuclease_pancreatic	1	0.0163897	592.478
deCODE	Ribonuclease_T2	1	0.0267758	978.259
deCODE	Inactive_tyrosine_protein_kinase_transmembrane_receptor_ROR1	2	0.0226281	411.596
deCODE	Tyrosine_protein_kinase_transmembrane_receptor_ROR2	1	0.00830789	297.878
deCODE	Ribulose_phosphate_3_epimerase	1	0.0024568	87.5716
deCODE	Ribonucleoside_diphosphate_reductase_large_subunit	1	0.00129112	45.9676
deCODE	R_spondin_1	1	0.0128337	462.26
deCODE	R_spondin_3	1	0.00893216	320.463
deCODE	R_spondin_4	1	0.00185707	66.1548
deCODE	Reticulon_4_interacting_protein_1,_mitochondrial	1	0.00185453	66.064
deCODE	Receptor_transporting_protein_4	1	0.044155	1642.54
deCODE	Protein_S100_A12	1	0.0144684	522.007
deCODE	Protein_S100_A14	1	0.00336366	120.005
deCODE	Protein_S100_A16	1	0.0140514	506.747
deCODE	Protein_S100_A2	1	0.00317227	113.155
deCODE	Protein_S100_A4	1	0.00326796	116.58
deCODE	Protein_S100_A6	1	0.00289799	103.343
deCODE	Protein_S100_A7	1	0.261651	12600.4
deCODE	Serum_amyloid_A_1_protein	2	0.0613932	1162.84
deCODE	Serum_amyloid_A_4_protein	2	0.117192	2360.02
deCODE	Serum_amyloid_A_2_protein	2	0.0405941	752.218
deCODE	Serum_amyloid_P_component	2	0.0249725	455.332
deCODE	Ganglioside_GM2_activator	1	0.0230165	837.68
deCODE	Proactivator_polypeptide_like_1	1	0.0450352	1676.83
deCODE	GTP_binding_protein_SAR1a	1	0.00909827	326.478
deCODE	Secreted_frizzled_related_protein_1	2	0.0136349	245.753
deCODE	Diamine_acetyltransferase_2	1	0.015839	572.249
deCODE	Ribosome_maturation_protein_SBDS	1	0.00536642	191.843
deCODE	Scavenger_receptor_class_A_member_5	2	0.0291201	533.225
deCODE	Monocyte_differentiation_antigen_CD14,_soluble	1	0.0201673	731.85
deCODE	T_cell_surface_glycoprotein_CD4	1	0.00109023	38.8075
deCODE	Secretogranin_3	1	0.0583186	2202.06
deCODE	Stem_cell_growth_factor_alpha	1	0.044402	1652.16
deCODE	Stem_cell_growth_factor_beta	1	0.0384126	1420.4
deCODE	Protein_SCO2_homolog,_mitochondrial	1	0.0037286	133.074
deCODE	Signal_peptide,_CUB_and_EGF_like_domain_containing_protein_1	1	0.00551555	197.204
deCODE	Signal_peptide,_CUB_and_EGF_like_domain_containing_protein_3	1	0.0152939	552.252
deCODE	Stromal_cell_derived_factor_1	3	0.00964839	115.464
deCODE	Stromal_cell_derived_factor_2	1	0.0242104	882.206
deCODE	Secretoglobin_family_3A_member_1	1	0.00329603	117.584
deCODE	Secreted_and_transmembrane_protein_1	1	0.0143655	518.237
deCODE	P_selectin_glycoprotein_ligand_1	1	0.0209168	759.628
deCODE	Selenoprotein_W	1	0.00539191	192.76
deCODE	Semaphorin_3G	1	0.0131258	472.922
deCODE	Semaphorin_4A	1	0.0102167	367.025
deCODE	Semaphorin_3C	1	0.00473397	169.126
deCODE	Semaphorin_3E	2	0.242747	5698.96
deCODE	Semaphorin_6A	2	0.00505739	90.3673
deCODE	Phosphoserine_aminotransferase	1	0.00648488	232.088
deCODE	Leukocyte_elastase_inhibitor	1	0.0025983	92.6284
deCODE	Seizure_6_like_protein	2	0.00406406	72.5456
deCODE	Splicing_factor_3B_subunit_4	1	0.00104358	37.1453
deCODE	Secreted_frizzled_related_protein_3	2	0.0474812	886.199
deCODE	Secreted_frizzled_related_protein_4	1	0.0154819	559.148
deCODE	SH2_domain_containing_protein_1A	1	0.00573346	205.04
deCODE	SH3_domain_binding_glutamic_acid_rich_like_protein_2	1	0.0042441	151.551
deCODE	SH3_and_multiple_ankyrin_repeat_domains_protein_3	1	0.0402592	1491.54
deCODE	Sex_hormone_binding_globulin	1	0.0118517	426.466
deCODE	Tyrosine_protein_phosphatase_non_receptor_type_substrate_1	1	0.472575	31859.3
deCODE	Type_2_lactosamine_alpha_2,3_sialyltransferase	1	0.255536	12204.9
deCODE	CMP_N_acetylneuraminate_beta_galactosamide_alpha_2,3_sialyltransferase_1	2	0.0275169	503.037
deCODE	Alpha_N_acetylgalactosaminide_alpha_2,6_sialyltransferase_6	1	0.00140001	49.85
deCODE	Alpha_2,8_sialyltransferase_8F	1	0.0010335	36.7861
deCODE	Sialate_O_acetylesterase	1	0.00549515	196.471
deCODE	Sialoadhesin	1	0.00110789	39.4368
deCODE	Sialic_acid_synthase	1	0.00339811	121.239
deCODE	Intercellular_adhesion_molecule_1	1	0.417583	25493.8
deCODE	Sialic_acid_binding_Ig_like_lectin_12	1	0.0793284	3063.72
deCODE	Sialic_acid_binding_Ig_like_lectin_14	1	0.0416116	1543.83
deCODE	Myeloid_cell_surface_antigen_CD33	1	0.323902	17034.5
deCODE	Sialic_acid_binding_Ig_like_lectin_5	2	0.101408	2006.28
deCODE	Sialic_acid_binding_Ig_like_lectin_6	1	0.119717	4835.7
deCODE	Sialic_acid_binding_Ig_like_lectin_7	1	0.00764487	273.923
deCODE	Sialic_acid_binding_Ig_like_lectin_9	1	0.405383	24241.2
deCODE	Signal_regulatory_protein_beta_1	1	0.2178	9900.67
deCODE	Signal_regulatory_protein_gamma	1	0.00869496	311.879
deCODE	L_Selectin	1	0.0542592	2039.98
deCODE	SLAM_family_member_6	1	0.0114239	410.892
deCODE	SLAM_family_member_7	1	0.143215	5943.5
deCODE	Leptin_receptor	1	0.0493502	1845.84
deCODE	SLIT_and_NTRK_like_protein_1	1	0.00157121	55.9555
deCODE	SLIT_and_NTRK_like_protein_3	1	0.0394502	1460.34
deCODE	SLIT_and_NTRK_like_protein_5	1	0.00585323	209.349
deCODE	SLIT_and_NTRK_like_protein_6	1	0.0123423	444.34
deCODE	Mothers_against_decapentaplegic_homolog_1	1	0.00101712	36.2027
deCODE	Stromal_membrane_associated_protein_1	1	0.0328424	1207.43
deCODE	SPARC_related_modular_calcium_binding_protein_1	1	0.0116258	418.242
deCODE	SPARC_related_modular_calcium_binding_protein_2	1	0.0304009	1114.86
deCODE	Gamma_soluble_NSF_attachment_protein	1	0.00221854	79.0599
deCODE	Syntaphilin	1	0.00148875	53.0143
deCODE	Sorting_nexin_1	1	0.00609653	218.104
deCODE	Sonic_hedgehog_protein	1	0.00316716	112.973
deCODE	VPS10_domain_containing_receptor_SorCS1	1	0.00171979	61.2559
deCODE	Sorcin	1	0.00489211	174.804
deCODE	Pulmonary_surfactant_associated_protein_B	1	0.060882	2305.12
deCODE	Pulmonary_surfactant_associated_protein_D	1	0.0527273	1979.18
deCODE	Serpin_A11	1	0.0197549	716.582
deCODE	Serpin_A9	1	0.0100243	360.044
deCODE	SPARC_like_protein_1	1	0.0531952	1997.73
deCODE	O_phosphoseryl_tRNA(Sec)_selenium_transferase	1	0.0015966	56.861
deCODE	Sphingosine_kinase_1	1	0.00133415	47.5018
deCODE	Kunitz_type_protease_inhibitor_2	1	0.143415	5953.17
deCODE	Kunitz_type_protease_inhibitor_3	1	0.0420251	1559.84
deCODE	Group_XIIB_secretory_phospholipase_A2_like_protein	1	0.0033241	118.589
deCODE	BPI_fold_containing_family_A_member_2	1	0.00246572	87.8904
deCODE	Snurportin_1	1	0.00548878	196.242
deCODE	Spondin_2	1	0.021472	780.232
deCODE	Spondin_1	1	0.0315382	1157.92
deCODE	Spermatogenesis_associated_protein_20	1	0.0419895	1558.46
deCODE	Steroid_receptor_RNA_activator_1	1	0.00566975	202.749
deCODE	Advanced_glycosylation_end_product_specific_receptor,_soluble	1	0.036643	1352.47
deCODE	Sarcalumenin	1	0.00565956	202.382
deCODE	Scavenger_receptor_class_F_member_1	1	0.0592487	2239.39
deCODE	Scavenger_receptor_class_F_member_2	1	0.00694428	248.644
deCODE	Carbohydrate_sulfotransferase_15	2	0.00534898	95.6056
deCODE	AMSH_like_protease	2	0.00636242	113.835
deCODE	StAR_related_lipid_transfer_protein_5	2	0.0280218	512.534
deCODE	Signal_transducer_and_activator_of_transcription_3	1	0.00974704	349.987
deCODE	Signal_transducer_and_activator_of_transcription_6	1	0.00239817	85.4769
deCODE	Heat_shock_70_kDa_protein_13	1	0.0034785	124.117
deCODE	Tyrosine_protein_kinase_receptor_Tie_1,_soluble	1	0.016212	585.949
deCODE	Angiopoietin_1_receptor,_soluble	1	0.0137699	496.452
deCODE	Stromal_interaction_molecule_1	1	0.00350019	124.893
deCODE	Triggering_receptor_expressed_on_myeloid_cells_1	1	0.0355596	1311.01
deCODE	Syntaxin_8	1	0.00138228	49.2176
deCODE	Sulfotransferase_1A3	1	0.00745422	267.04
deCODE	Small_ubiquitin_related_modifier_3	1	0.00136328	48.5402
deCODE	Urokinase_plasminogen_activator_surface_receptor	2	0.0181596	328.813
deCODE	Sushi,_von_Willebrand_factor_type_A,_EGF_and_pentraxin_domain_containing_protein_1	1	0.0288522	1056.38
deCODE	Switch_associated_protein_70	1	0.0433406	1610.88
deCODE	Aspartate__tRNA_ligase,_cytoplasmic	1	0.00161056	57.3591
deCODE	Aspartate__tRNA_ligase,_mitochondrial	1	0.0030332	108.18
deCODE	Syntaxin_7	1	0.00564681	201.924
deCODE	Serine__tRNA_ligase,_mitochondrial	1	0.00498011	177.964
deCODE	Transmembrane_protein_106A	1	0.00127846	45.5165
deCODE	Transmembrane_protein_132A	1	0.10112	4000.01
deCODE	Transmembrane_protein_132B	1	0.00884338	317.25
deCODE	Transmembrane_protein_132C	2	0.0316302	580.689
deCODE	Transmembrane_protein_132D	2	0.0478454	893.338
deCODE	Carboxypeptidase_B2	1	0.0898502	3510.19
deCODE	Transgelin	1	0.00140001	49.85
deCODE	Tumor_necrosis_factor_receptor_superfamily_member_19	1	0.00232554	82.8821
deCODE	C_C_motif_chemokine_17	1	0.0172621	624.569
deCODE	Serine_protease_inhibitor_Kazal_type_1	1	0.00559966	200.228
deCODE	Tubulin_folding_cofactor_B	1	0.00139241	49.579
deCODE	Tubulin_specific_chaperone_E	1	0.00407058	145.329
deCODE	Interleukin_27_receptor_subunit_alpha	1	0.198143	8786.34
deCODE	Transcription_elongation_factor_A_protein_2	1	0.0080133	287.231
deCODE	T_cell_leukemia/lymphoma_protein_1A	1	0.0134215	483.721
deCODE	Tyrosine_protein_kinase_Tec	1	0.00504131	180.162
deCODE	C_C_motif_chemokine_25	1	0.146209	6089
deCODE	Tenascin	1	0.306025	15679.7
deCODE	Tenascin_X	2	0.158218	3341.47
deCODE	Tenascin_R	1	0.00739828	265.021
deCODE	Calcineurin_B_homologous_protein_3	1	0.106817	4252.31
deCODE	Testican_2	1	0.0146166	527.43
deCODE	Programmed_cell_death_protein_5	1	0.0338159	1244.47
deCODE	Trefoil_factor_1	1	0.0415534	1541.57
deCODE	Trefoil_factor_3	1	0.00329858	117.676
deCODE	Tumor_necrosis_factor_alpha_induced_protein_8	1	0.0115312	414.797
deCODE	Transforming_growth_factor_beta_receptor_type_3	1	0.00319268	113.886
deCODE	Protein_glutamine_gamma_glutamyltransferase_E	1	0.0471141	1758.07
deCODE	Protein_glutamine_gamma_glutamyltransferase_4	1	0.00112808	40.1564
deCODE	Probable_tRNA(His)_guanylyltransferase	1	0.0526901	1977.71
deCODE	Acetyl_CoA_acetyltransferase,_cytosolic	1	0.0293511	1075.2
deCODE	3_ketoacyl_CoA_thiolase,_peroxisomal	1	0.0431937	1605.17
deCODE	Thrombin	1	0.00503876	180.071
deCODE	Thrombospondin_type_1_domain_containing_protein_1	1	0.0960405	3777.73
deCODE	Thymocyte_nuclear_protein_1	1	0.00116848	41.5964
deCODE	Thyroxine_binding_globulin	1	0.020639	749.326
deCODE	Testican_3	1	0.00774398	277.502
deCODE	Retinoic_acid_receptor_responder_protein_2	1	0.0199525	723.894
deCODE	T_cell_immunoreceptor_with_Ig_and_ITIM_domains	1	0.00234083	83.4283
deCODE	Hepatitis_A_virus_cellular_receptor_1	1	0.0466026	1738.04
deCODE	T_cell_immunoglobulin_and_mucin_domain_containing_protein_4	1	0.0211015	766.48
deCODE	Hepatitis_A_virus_cellular_receptor_2	1	0.100778	3984.95
deCODE	Metalloproteinase_inhibitor_2	1	0.00191176	68.1067
deCODE	Metalloproteinase_inhibitor_3	1	0.159845	6764.93
deCODE	Metalloproteinase_inhibitor_4	1	0.0382929	1415.8
deCODE	Toll/interleukin_1_receptor_domain_containing_adapter_protein	1	0.00897401	321.978
deCODE	Protachykinin_1	2	0.00605918	108.377
deCODE	Tolloid_like_protein_1	1	0.00129112	45.9676
deCODE	Toll_like_receptor_1	1	0.00762581	273.234
deCODE	Toll_like_receptor_3	1	0.012278	441.996
deCODE	IGF_like_family_receptor_1	1	0.0780283	3009.26
deCODE	Transmembrane_protein_190	1	0.305825	15665
deCODE	Transmembrane_protein_9	1	0.00175537	62.5254
deCODE	Tumor_necrosis_factor_receptor_superfamily_member_1B	1	0.00478116	170.82
deCODE	Tumor_necrosis_factor_alpha_induced_protein_3	1	0.00686031	245.617
deCODE	Tumor_necrosis_factor_ligand_superfamily_member_15	1	0.00105114	37.4147
deCODE	Tissue_type_plasminogen_activator	1	0.0180507	653.628
deCODE	Tripeptidyl_peptidase_1	1	0.0073398	262.911
deCODE	Tapasin	1	0.0675525	2575.98
deCODE	Tapasin_related_protein	1	0.490959	34293.9
deCODE	Protein_tyrosine_sulfotransferase_1	1	0.00882689	316.653
deCODE	Protein_tyrosine_sulfotransferase_2	1	0.00842848	302.239
deCODE	Serotransferrin	1	0.00783673	280.852
deCODE	Transgelin_2	1	0.00354868	126.63
deCODE	Tartrate_resistant_acid_phosphatase_type_5	1	0.0175293	634.409
deCODE	Trefoil_factor_2	1	0.00315951	112.699
deCODE	Triggering_receptor_expressed_on_myeloid_cells_2	1	0.00156867	55.8649
deCODE	TLR4_interactor_with_leucine_rich_repeats	1	0.00193212	68.8332
deCODE	Tripartite_motif_containing_protein_3	1	0.00480922	171.828
deCODE	Triosephosphate_isomerase	1	0.00113313	40.3363
deCODE	BDNF/NT_3_growth_factors_receptor	1	0.00156487	55.7291
deCODE	NT_3_growth_factor_receptor	1	0.00909066	326.202
deCODE	Trem_like_transcript_2_protein	1	0.111135	4445.68
deCODE	Trypsin_3	1	0.0574752	2168.27
deCODE	Tryptase_beta_1	2	0.113734	2281.45
deCODE	Trypsin_2	1	0.015611	563.883
deCODE	Tumor_susceptibility_gene_101_protein	1	0.00826346	296.272
deCODE	Tumor_necrosis_factor_inducible_gene_6_protein	1	0.110305	4408.39
deCODE	Thrombospondin_2	3	0.0491699	612.88
deCODE	Thrombospondin_3	1	0.00388683	138.743
deCODE	Thrombospondin_4	2	0.020021	363.206
deCODE	Tubulin__tyrosine_ligase	1	0.00146465	52.1551
deCODE	Tumor_necrosis_factor_ligand_superfamily_member_12	1	0.0438994	1632.6
deCODE	Twisted_gastrulation_protein_homolog_1	1	0.00382686	136.594
deCODE	Thioredoxin_domain_containing_protein_15	1	0.0399229	1478.57
deCODE	Thioredoxin_like_protein_4B	1	0.00748981	268.325
deCODE	Thioredoxin_domain_containing_protein_5	1	0.00610162	218.287
deCODE	Zymogen_granule_protein_16_homolog_B	1	0.0129835	467.729
deCODE	NEDD8_conjugating_enzyme_UBE2F	1	0.00196901	70.1503
deCODE	Ubiquitin_carboxyl_terminal_hydrolase_15	1	0.0060201	215.353
deCODE	Ubiquitin_carboxyl_terminal_hydrolase_8	1	0.00244023	86.9796
deCODE	Ubiquitin_associated_and_SH3_domain_containing_protein_B	1	0.00607487	217.324
deCODE	UBX_domain_containing_protein_2B	1	0.00150397	53.5571
deCODE	Unique_cartilage_matrix_associated_protein	1	0.0288522	1056.38
deCODE	UDP_glucose_6_dehydrogenase	1	0.0353983	1304.85
deCODE	UDP_glucuronosyltransferase_1_6	1	0.00201101	71.6494
deCODE	Serine/threonine_protein_kinase_ULK3	1	0.00260467	92.8562
deCODE	Netrin_receptor_UNC5B	1	0.00506427	180.987
deCODE	Netrin_receptor_UNC5C	2	0.0104772	188.236
deCODE	Netrin_receptor_UNC5D	1	0.00414586	148.028
deCODE	Urokinase_type_plasminogen_activator	1	0.0266569	973.797
deCODE	Uridine_phosphorylase_1	1	0.00296049	105.579
deCODE	Coiled_coil_domain_containing_protein_80	1	0.00183927	65.5194
deCODE	Uronyl_2_sulfotransferase	2	0.00779431	139.656
deCODE	Vasorin	1	0.00190667	67.9251
deCODE	Serpin_A12	1	0.0410609	1522.52
deCODE	Proto_oncogene_vav	1	0.00191685	68.2883
deCODE	Vascular_endothelial_growth_factor_A	1	0.0360517	1329.83
deCODE	Vascular_endothelial_growth_factor_receptor_2	2	0.0408151	756.486
deCODE	Vascular_endothelial_growth_factor_receptor_3	1	0.00721901	258.553
deCODE	Vascular_endothelial_growth_factor_A,_isoform_121	2	0.11286	2261.68
deCODE	Vimentin	1	0.00251161	89.5302
deCODE	Vitrin	1	0.0478094	1785.31
deCODE	Vitronectin	1	0.523009	38987.4
deCODE	Vacuolar_protein_sorting_associated_protein_26A	1	0.0105367	378.645
deCODE	von_Willebrand_factor_A_domain_containing_protein_2	1	0.012128	436.528
deCODE	Brorin	1	0.00669871	239.792
deCODE	WAP_four_disulfide_core_domain_protein_1	1	0.0496063	1855.92
deCODE	WAP_four_disulfide_core_domain_protein_5	1	0.0012026	42.8122
deCODE	WAP,_kazal,_immunoglobulin,_kunitz_and_NTR_domain_containing_protein_1	1	0.00873048	313.164
deCODE	WAP,_Kazal,_immunoglobulin,_Kunitz_and_NTR_domain_containing_protein_2	1	0.091376	3575.8
deCODE	Wnt_inhibitory_factor_1	1	0.0014748	52.5168
deCODE	WNT1_inducible_signaling_pathway_protein_1	2	0.129356	2641.37
deCODE	WW_domain_containing_oxidoreductase	1	0.00208865	74.4216
deCODE	DNA_repair_protein_XRCC4	1	0.00442654	158.094
deCODE	dCTP_pyrophosphatase_1	1	0.00106879	38.0435
deCODE	Xyloside_xylosyltransferase_1	1	0.0158915	574.18
deCODE	Chitinase_3_like_protein_1	1	0.309006	15900.7
deCODE	Prostaglandin_reductase_3	1	0.00383834	137.006
deCODE	Zyxin	1	0.00219943	78.3776
UK Biobank	AAMDC	1	0.185346	7861.78
UK Biobank	AARSD1	1	0.00781715	272.25
UK Biobank	ABO	1	0.382733	21425.6
UK Biobank	ACAA1	1	0.00372309	129.132
UK Biobank	ACADM	1	0.00903533	315.062
UK Biobank	ACADSB	1	0.0202348	713.653
UK Biobank	ACAN	1	0.00637436	221.679
UK Biobank	ACE	1	0.0832029	3136
UK Biobank	ACE2	1	0.0175338	616.694
UK Biobank	ACHE	1	0.0546957	1999.37
UK Biobank	ACOX1	1	0.0027435	95.0625
UK Biobank	ACP1	1	0.0609899	2244.39
UK Biobank	ACP5	1	0.0572731	2099.31
UK Biobank	ACP6	1	0.317372	16065.6
UK Biobank	ACTA2	1	0.00212165	73.4694
UK Biobank	ACVRL1	1	0.0523535	1909.02
UK Biobank	ACY3	1	0.0328331	1173.06
UK Biobank	ADA	1	0.174052	7281.78
UK Biobank	ADA2	1	0.0190071	669.516
UK Biobank	ADAM12	1	0.00746849	260.016
UK Biobank	ADAM15	1	0.232806	10485.8
UK Biobank	ADAM23	1	0.134141	5353.36
UK Biobank	ADAM8	1	0.0917535	3490.84
UK Biobank	ADAMTS13	1	0.0682501	2531.13
UK Biobank	ADAMTS16	1	0.00885605	308.755
UK Biobank	ADAMTS4	1	0.00625673	217.562
UK Biobank	ADAMTS8	1	0.099019	3797.64
UK Biobank	ADAMTSL2	1	0.0039983	138.716
UK Biobank	ADD1	1	0.0110692	386.778
UK Biobank	ADGRB3	1	0.285916	13835.6
UK Biobank	ADGRE1	1	0.0381082	1369
UK Biobank	ADGRE2	1	0.035908	1287.02
UK Biobank	ADGRG1	1	0.00296837	102.878
UK Biobank	ADH4	1	0.00988249	344.898
UK Biobank	ADIPOQ	1	0.0266351	945.562
UK Biobank	AFAP1	1	0.346557	18326.4
UK Biobank	AFP	1	0.0200233	706.041
UK Biobank	AGER	1	0.0128994	451.562
UK Biobank	AGR2	1	0.00515032	178.891
UK Biobank	AGRN	1	0.060688	2232.56
UK Biobank	AGT	1	0.100107	3844
UK Biobank	AGXT	1	0.0361496	1296
UK Biobank	AHNAK	1	0.0132006	462.25
UK Biobank	AHNAK2	1	0.0206609	729
UK Biobank	AHSG	1	0.171249	7140.25
UK Biobank	AIF1	1	0.00554041	192.516
UK Biobank	AKR1C4	1	0.00133637	46.24
UK Biobank	AKR7L	1	0.0169165	594.609
UK Biobank	AKT3	1	0.00150722	52.1605
UK Biobank	ALCAM	1	0.0102719	358.629
UK Biobank	ALDH3A1	1	0.0957798	3660.25
UK Biobank	ALDH5A1	1	0.00890965	310.641
UK Biobank	ALPP	1	0.0838091	3160.94
UK Biobank	AMIGO2	1	0.0110229	385.141
UK Biobank	AMOTL2	1	0.00167973	58.1406
UK Biobank	AMY1A_AMY1B_AMY1C	1	0.0448903	1624.09
UK Biobank	AMY2A	1	0.0574773	2107.25
UK Biobank	AMY2B	1	0.0602577	2215.72
UK Biobank	ANG	1	0.0961705	3676.77
UK Biobank	ANGPT1	1	0.0169034	594.141
UK Biobank	ANGPT2	1	0.0110229	385.141
UK Biobank	ANGPTL1	1	0.0351875	1260.25
UK Biobank	ANGPTL4	1	0.034237	1225
UK Biobank	ANKMY2	1	0.00303123	105.062
UK Biobank	ANPEP	1	0.0704815	2620.16
UK Biobank	ANXA11	1	0.00196581	68.0625
UK Biobank	ANXA2	1	0.0876722	3320.64
UK Biobank	ANXA5	1	0.00615178	213.891
UK Biobank	AOC1	1	0.0349148	1250.13
UK Biobank	AOC3	1	0.13124	5220.06
UK Biobank	AP1G2	1	0.00627295	218.13
UK Biobank	APBB1IP	1	0.0208487	735.766
UK Biobank	APCS	1	0.0141766	496.918
UK Biobank	APEX1	1	0.0820383	3088.18
UK Biobank	APOA1	1	0.00241326	83.5918
UK Biobank	APOA2	1	0.00202571	70.1406
UK Biobank	APOBR	1	0.363161	19705.1
UK Biobank	APOD	1	0.0169499	595.804
UK Biobank	APOE	1	0.228622	10241.4
UK Biobank	APOF	1	0.0178656	628.577
UK Biobank	APOH	1	0.11332	4416.21
UK Biobank	APOL1	1	0.0348694	1248.44
UK Biobank	APOM	1	0.0354488	1269.95
UK Biobank	APP	1	0.00240386	83.2656
UK Biobank	APPL2	1	0.00746849	260.016
UK Biobank	AREG	1	0.0139684	489.516
UK Biobank	ARFIP1	1	0.0113023	395.016
UK Biobank	ARG1	1	0.015995	561.69
UK Biobank	ARHGAP25	1	0.0039983	138.716
UK Biobank	ARHGAP45	1	0.00227424	78.7656
UK Biobank	ARHGEF10	1	0.034658	1240.6
UK Biobank	ARHGEF5	1	0.0730915	2724.84
UK Biobank	ARL2BP	1	0.0352331	1261.94
UK Biobank	ARSA	1	0.167152	6935.19
UK Biobank	ARSB	1	0.0376143	1350.56
UK Biobank	ASAH1	1	0.0882756	3345.71
UK Biobank	ASAH2	1	0.145732	5894.83
UK Biobank	ASGR1	1	0.0131334	459.864
UK Biobank	ASGR2	1	0.0455841	1650.39
UK Biobank	ASPN	1	0.0289998	1032.02
UK Biobank	ASPSCR1	1	0.0201025	708.891
UK Biobank	ASRGL1	1	0.0588892	2162.25
UK Biobank	ATG4A	1	0.00414998	144
UK Biobank	ATP5IF1	1	0.00564013	196
UK Biobank	ATP6V1G2	1	0.00985514	343.934
UK Biobank	ATRAID	1	0.0340012	1216.27
UK Biobank	ATRN	1	0.158952	6530.66
UK Biobank	ATXN10	1	0.00505499	175.562
UK Biobank	ATXN3	1	0.0408753	1472.64
UK Biobank	AXL	1	0.0135052	473.062
UK Biobank	B3GNT7	1	0.166224	6889
UK Biobank	B4GALT1	1	0.0216714	765.444
UK Biobank	B4GAT1	1	0.0344472	1232.79
UK Biobank	BAG3	1	0.00189087	65.4628
UK Biobank	BAIAP2	1	0.00260497	90.25
UK Biobank	BAP18	1	0.0018487	64
UK Biobank	BCAM	1	0.0300158	1069.29
UK Biobank	BCAT1	1	0.0347108	1242.56
UK Biobank	BCHE	1	0.108948	4225
UK Biobank	BCL2L15	1	0.0139684	489.516
UK Biobank	BLMH	1	0.131634	5238.14
UK Biobank	BLNK	1	0.00160363	55.5025
UK Biobank	BMPER	1	0.0152631	535.592
UK Biobank	BOC	1	0.0122483	428.49
UK Biobank	BOLA1	1	0.0054135	188.082
UK Biobank	BPIFA2	1	0.00972465	339.335
UK Biobank	BPIFB1	1	0.095167	3634.37
UK Biobank	BPIFB2	1	0.0307769	1097.27
UK Biobank	BST1	1	0.347431	18397.2
UK Biobank	BST2	1	0.0104591	365.235
UK Biobank	BTC	1	0.0787889	2955.4
UK Biobank	BTD	1	0.189516	8080.01
UK Biobank	BTN1A1	1	0.0177658	625
UK Biobank	BTN2A1	1	0.0428538	1547.11
UK Biobank	BTN3A2	1	0.179376	7553.19
UK Biobank	C1QA	1	0.0638288	2355.98
UK Biobank	C1QL2	1	0.0270582	961
UK Biobank	C1QTNF1	1	0.0264086	937.302
UK Biobank	C1QTNF5	1	0.00763023	265.69
UK Biobank	C1R	1	0.0479711	1741.17
UK Biobank	C1S	1	0.0964313	3687.8
UK Biobank	C2CD2L	1	0.00141602	49
UK Biobank	C2orf69	1	0.00381264	132.25
UK Biobank	C3	1	0.00662597	230.488
UK Biobank	C5	1	0.00916187	319.516
UK Biobank	C7	1	0.109338	4241.97
UK Biobank	C8B	1	0.108575	4208.77
UK Biobank	CA1	1	0.00465636	161.653
UK Biobank	CA12	1	0.0376143	1350.56
UK Biobank	CA13	1	0.0343631	1229.67
UK Biobank	CA2	1	0.00610707	212.327
UK Biobank	CA3	1	0.0135052	473.062
UK Biobank	CA4	1	0.0469312	1701.56
UK Biobank	CA5A	1	0.190656	8140.05
UK Biobank	CA6	1	0.215999	9520.18
UK Biobank	CACNB3	1	0.00503392	174.827
UK Biobank	CALCB	1	0.00572949	199.123
UK Biobank	CALCOCO1	1	0.00556029	193.21
UK Biobank	CALCOCO2	1	0.00162519	56.25
UK Biobank	CANT1	1	0.00920423	321.007
UK Biobank	CAPG	1	0.255858	11881
UK Biobank	CARHSP1	1	0.00358034	124.163
UK Biobank	CASP10	1	0.0147569	517.562
UK Biobank	CASP3	1	0.007354	256
UK Biobank	CASP8	1	0.0224677	794.215
UK Biobank	CASP9	1	0.00295796	102.516
UK Biobank	CAT	1	0.0119514	417.975
UK Biobank	CBLN4	1	0.0157304	552.25
UK Biobank	CBS	1	0.00699343	243.36
UK Biobank	CCDC50	1	0.0154388	541.855
UK Biobank	CCDC80	1	0.00288559	100
UK Biobank	CCL13	1	0.0235602	833.766
UK Biobank	CCL14	1	0.0931817	3550.76
UK Biobank	CCL16	1	0.262842	12321
UK Biobank	CCL17	1	0.0242543	858.941
UK Biobank	CCL18	1	0.106513	4119.31
UK Biobank	CCL19	1	0.0026299	91.1157
UK Biobank	CCL2	1	0.00208651	72.25
UK Biobank	CCL20	1	0.00389565	135.141
UK Biobank	CCL21	1	0.00477425	165.766
UK Biobank	CCL23	1	0.0718684	2675.71
UK Biobank	CCL24	1	0.275339	13129.3
UK Biobank	CCL25	1	0.174801	7319.75
UK Biobank	CCL27	1	0.0211634	747.111
UK Biobank	CCL5	1	0.0138132	484
UK Biobank	CCL8	1	0.250267	11534.8
UK Biobank	CCN1	1	0.00625673	217.562
UK Biobank	CCN2	1	0.0430858	1555.86
UK Biobank	CCN3	1	0.0328331	1173.06
UK Biobank	CCN4	1	0.0801588	3011.27
UK Biobank	CCS	1	0.120215	4721.65
UK Biobank	CD101	1	0.194298	8333.08
UK Biobank	CD14	1	0.0355069	1272.11
UK Biobank	CD163	1	0.00690468	240.25
UK Biobank	CD164	1	0.00993902	346.891
UK Biobank	CD164L2	1	0.0847649	3200.33
UK Biobank	CD200	1	0.0148636	521.361
UK Biobank	CD200R1	1	0.194176	8326.56
UK Biobank	CD207	1	0.0918711	3495.77
UK Biobank	CD209	1	0.071927	2678.06
UK Biobank	CD22	1	0.0301544	1074.38
UK Biobank	CD27	1	0.0299564	1067.11
UK Biobank	CD274	1	0.0398873	1435.57
UK Biobank	CD276	1	0.264297	12413.7
UK Biobank	CD28	1	0.0193327	681.21
UK Biobank	CD2AP	1	0.0356671	1278.06
UK Biobank	CD300A	1	0.0374117	1343.01
UK Biobank	CD300C	1	0.0737716	2752.21
UK Biobank	CD300E	1	0.055649	2036.27
UK Biobank	CD300LF	1	0.326745	16770.2
UK Biobank	CD300LG	1	0.0767597	2872.96
UK Biobank	CD302	1	0.0402966	1450.92
UK Biobank	CD33	1	0.385151	21645.8
UK Biobank	CD34	1	0.0019421	67.24
UK Biobank	CD36	1	0.0326017	1164.52
UK Biobank	CD38	1	0.0955754	3651.61
UK Biobank	CD4	1	0.0550679	2013.77
UK Biobank	CD40	1	0.0603532	2219.46
UK Biobank	CD46	1	0.00356892	123.766
UK Biobank	CD48	1	0.172318	7194.12
UK Biobank	CD5	1	0.00829411	289
UK Biobank	CD55	1	0.0781157	2928.01
UK Biobank	CD58	1	0.0156705	550.116
UK Biobank	CD59	1	0.0266351	945.562
UK Biobank	CD5L	1	0.0177658	625
UK Biobank	CD6	1	0.228796	10251.6
UK Biobank	CD7	1	0.0931553	3549.65
UK Biobank	CD72	1	0.00974912	340.198
UK Biobank	CD74	1	0.00180699	62.5537
UK Biobank	CD79B	1	0.0154492	542.224
UK Biobank	CD80	1	0.0685191	2541.84
UK Biobank	CD83	1	0.0140897	493.827
UK Biobank	CD8A	1	0.0365377	1310.44
UK Biobank	CDA	1	0.0975749	3736.27
UK Biobank	CDC27	1	0.00315723	109.444
UK Biobank	CDCP1	1	0.0317594	1133.44
UK Biobank	CDH15	1	0.0641447	2368.44
UK Biobank	CDH2	1	0.00598863	208.184
UK Biobank	CDH23	1	0.0099831	348.444
UK Biobank	CDH5	1	0.0221851	784
UK Biobank	CDH6	1	0.105235	4064.06
UK Biobank	CDHR1	1	0.0225741	798.062
UK Biobank	CDHR2	1	0.00829411	289
UK Biobank	CDHR5	1	0.121096	4761
UK Biobank	CDKN1A	1	0.0091534	319.218
UK Biobank	CDON	1	0.00557866	193.852
UK Biobank	CEACAM1	1	0.0384136	1380.41
UK Biobank	CEACAM16	1	0.0482949	1753.52
UK Biobank	CEACAM19	1	0.0226807	801.919
UK Biobank	CEACAM20	1	0.0116869	408.617
UK Biobank	CEACAM5	1	0.0691977	2568.89
UK Biobank	CEACAM6	1	0.00646924	225
UK Biobank	CEACAM8	1	0.00770007	268.141
UK Biobank	CELSR2	1	0.070286	2612.35
UK Biobank	CEP20	1	0.00465023	161.439
UK Biobank	CEP43	1	0.00190681	66.0156
UK Biobank	CERT	1	0.00150391	52.0459
UK Biobank	CETN3	1	0.0133525	467.641
UK Biobank	CFB	1	0.0636395	2348.52
UK Biobank	CFH	1	0.0487899	1772.41
UK Biobank	CFHR2	1	0.277563	13276.2
UK Biobank	CFI	1	0.0268161	952.163
UK Biobank	CGB3_CGB5_CGB8	1	0.0021928	75.9388
UK Biobank	CGREF1	1	0.124581	4917.52
UK Biobank	CHAC2	1	0.00786947	274.086
UK Biobank	CHCHD10	1	0.00331913	115.074
UK Biobank	CHCHD6	1	0.0263828	936.36
UK Biobank	CHGA	1	0.0172115	605.16
UK Biobank	CHGB	1	0.144427	5833.14
UK Biobank	CHI3L1	1	0.138926	5575.11
UK Biobank	CHIT1	1	0.298757	14721.8
UK Biobank	CHL1	1	0.0468895	1699.98
UK Biobank	CHMP1A	1	0.00406432	141.016
UK Biobank	CHMP6	1	0.0117851	412.09
UK Biobank	CILP	1	0.0371232	1332.25
UK Biobank	CIT	1	0.00142999	49.4839
UK Biobank	CKAP4	1	0.0174568	613.938
UK Biobank	CLEC10A	1	0.118022	4624
UK Biobank	CLEC11A	1	0.0354791	1271.08
UK Biobank	CLEC14A	1	0.00414998	144
UK Biobank	CLEC1A	1	0.0434639	1570.14
UK Biobank	CLEC1B	1	0.00986577	344.309
UK Biobank	CLEC3B	1	0.0249735	885.062
UK Biobank	CLEC4C	1	0.247123	11342.2
UK Biobank	CLEC4D	1	0.113079	4405.64
UK Biobank	CLEC4G	1	0.0202348	713.653
UK Biobank	CLEC4M	1	0.0565252	2070.25
UK Biobank	CLEC5A	1	0.0356671	1278.06
UK Biobank	CLEC6A	1	0.128704	5104.31
UK Biobank	CLEC7A	1	0.29468	14436.9
UK Biobank	CLGN	1	0.191211	8169.38
UK Biobank	CLIC5	1	0.00657679	228.766
UK Biobank	CLIP2	1	0.00797461	277.778
UK Biobank	CLPS	1	0.120325	4726.56
UK Biobank	CLSTN3	1	0.0901132	3422.25
UK Biobank	CLU	1	0.00397954	138.062
UK Biobank	CLUL1	1	0.145642	5890.56
UK Biobank	CNDP1	1	0.0376143	1350.56
UK Biobank	CNPY4	1	0.0142289	498.778
UK Biobank	CNTN1	1	0.0228538	808.184
UK Biobank	CNTN2	1	0.248234	11410.1
UK Biobank	CNTN3	1	0.0372632	1337.47
UK Biobank	CNTN4	1	0.0280861	998.56
UK Biobank	CNTN5	1	0.0969937	3711.62
UK Biobank	CNTNAP2	1	0.121868	4795.56
UK Biobank	COCH	1	0.0496751	1806.25
UK Biobank	COL15A1	1	0.0158955	558.141
UK Biobank	COL18A1	1	0.0136759	479.123
UK Biobank	COL24A1	1	0.0111837	390.822
UK Biobank	COL28A1	1	0.226376	10111.4
UK Biobank	COL2A1	1	0.20019	8649
UK Biobank	COL4A1	1	0.0150781	529
UK Biobank	COL5A1	1	0.0195106	687.605
UK Biobank	COL6A3	1	0.00381264	132.25
UK Biobank	COMMD1	1	0.0143548	503.254
UK Biobank	COMT	1	0.0821836	3094.14
UK Biobank	COQ7	1	0.00657679	228.766
UK Biobank	CPA1	1	0.0154323	541.62
UK Biobank	CPA2	1	0.0579981	2127.52
UK Biobank	CPA4	1	0.114593	4472.27
UK Biobank	CPB1	1	0.00591029	205.444
UK Biobank	CPB2	1	0.170409	7098.06
UK Biobank	CPE	1	0.028781	1024
UK Biobank	CPM	1	0.00674858	234.781
UK Biobank	CPOX	1	0.00586071	203.711
UK Biobank	CPPED1	1	0.165557	6855.84
UK Biobank	CPVL	1	0.202104	8752.64
UK Biobank	CPXM1	1	0.0449612	1626.78
UK Biobank	CR1	1	0.0778202	2916
UK Biobank	CR2	1	0.0187947	661.893
UK Biobank	CRACR2A	1	0.00805391	280.562
UK Biobank	CRADD	1	0.00288559	100
UK Biobank	CREG1	1	0.0183283	645.16
UK Biobank	CRELD1	1	0.198278	8545.98
UK Biobank	CRELD2	1	0.0456377	1652.42
UK Biobank	CRH	1	0.0295342	1051.61
UK Biobank	CRHBP	1	0.135201	5402.25
UK Biobank	CRIP2	1	0.00959848	334.89
UK Biobank	CRISP2	1	0.123748	4880.02
UK Biobank	CRISP3	1	0.161468	6653.9
UK Biobank	CRNN	1	0.172209	7188.62
UK Biobank	CRTAM	1	0.0424202	1530.77
UK Biobank	CRYBB1	1	0.0143488	503.041
UK Biobank	CRYGD	1	0.18563	7876.56
UK Biobank	CRYM	1	0.0579652	2126.23
UK Biobank	CRYZL1	1	0.00890369	310.431
UK Biobank	CSF1	1	0.0202348	713.653
UK Biobank	CSF2	1	0.0208278	735.012
UK Biobank	CSF2RB	1	0.362749	19670.1
UK Biobank	CST1	1	0.108285	4196.16
UK Biobank	CST3	1	0.0463903	1681
UK Biobank	CST5	1	0.239887	10905.3
UK Biobank	CST6	1	0.0185295	652.377
UK Biobank	CST7	1	0.199807	8628.35
UK Biobank	CTBS	1	0.110802	4305.86
UK Biobank	CTRB1	1	0.129664	5148.06
UK Biobank	CTRC	1	0.0610907	2248.34
UK Biobank	CTRL	1	0.00228705	79.21
UK Biobank	CTSB	1	0.110945	4312.11
UK Biobank	CTSC	1	0.143463	5787.7
UK Biobank	CTSD	1	0.0491211	1785.06
UK Biobank	CTSF	1	0.0208487	735.766
UK Biobank	CTSO	1	0.0166957	586.716
UK Biobank	CTSV	1	0.0230537	815.42
UK Biobank	CWC15	1	0.00151881	52.5625
UK Biobank	CXCL1	1	0.139638	5608.35
UK Biobank	CXCL12	1	0.0169034	594.141
UK Biobank	CXCL13	1	0.00136597	47.2656
UK Biobank	CXCL14	1	0.00305232	105.796
UK Biobank	CXCL17	1	0.00279047	96.6944
UK Biobank	CXCL5	1	0.0763755	2857.39
UK Biobank	CXCL6	1	0.124192	4900
UK Biobank	CXCL8	1	0.00323392	112.111
UK Biobank	CXCL9	1	0.00993902	346.891
UK Biobank	CYB5R2	1	0.0289268	1029.34
UK Biobank	CYTL1	1	0.122071	4804.68
UK Biobank	DAPK2	1	0.0634268	2340.14
UK Biobank	DAPP1	1	0.00450142	156.25
UK Biobank	DBH	1	0.328442	16900
UK Biobank	DBI	1	0.0365809	1312.05
UK Biobank	DBNL	1	0.00151881	52.5625
UK Biobank	DCC	1	0.0268463	953.266
UK Biobank	DDAH1	1	0.0122094	427.111
UK Biobank	DDC	1	0.0621021	2288.03
UK Biobank	DDT	1	0.0188273	663.062
UK Biobank	DDX58	1	0.0363919	1305.02
UK Biobank	DIPK2B	1	0.0122651	429.082
UK Biobank	DKK1	1	0.00477425	165.766
UK Biobank	DKK4	1	0.0294006	1046.71
UK Biobank	DKKL1	1	0.361924	19600
UK Biobank	DLK1	1	0.0986573	3782.25
UK Biobank	DLL1	1	0.0143488	503.041
UK Biobank	DNAJA4	1	0.00872962	304.309
UK Biobank	DNAJB6	1	0.0162282	570.016
UK Biobank	DNAJC21	1	0.00515032	178.891
UK Biobank	DNAJC6	1	0.0028141	97.5156
UK Biobank	DNER	1	0.034237	1225
UK Biobank	DNM1	1	0.0355069	1272.11
UK Biobank	DNMBP	1	0.00653059	227.148
UK Biobank	DNPH1	1	0.0407902	1469.44
UK Biobank	DOK2	1	0.00173515	60.0625
UK Biobank	DPEP1	1	0.224007	9975.02
UK Biobank	DPP10	1	0.0386762	1390.22
UK Biobank	DPP4	1	0.0231634	819.391
UK Biobank	DPP6	1	0.0298823	1064.39
UK Biobank	DPT	1	0.0604297	2222.45
UK Biobank	DPY30	1	0.00157747	54.5957
UK Biobank	DSC2	1	0.0229662	812.25
UK Biobank	DSCAM	1	0.0612924	2256.25
UK Biobank	DSG2	1	0.0273014	969.878
UK Biobank	DSG3	1	0.0327816	1171.16
UK Biobank	DTD1	1	0.0123069	430.562
UK Biobank	DTX3	1	0.00534362	185.641
UK Biobank	DTYMK	1	0.00152432	52.7535
UK Biobank	DUSP13	1	0.0307769	1097.27
UK Biobank	DUSP29	1	0.00878483	306.25
UK Biobank	DXO	1	0.0659866	2441.26
UK Biobank	EBAG9	1	0.00214819	74.3906
UK Biobank	EBI3_IL27	1	0.0716048	2665.14
UK Biobank	ECHDC3	1	0.135078	5396.6
UK Biobank	ECHS1	1	0.0196156	691.381
UK Biobank	ECI2	1	0.0337661	1207.56
UK Biobank	ECM1	1	0.171669	7161.39
UK Biobank	EDAR	1	0.0722498	2691.02
UK Biobank	EDDM3B	1	0.028781	1024
UK Biobank	EDN1	1	0.025752	913.383
UK Biobank	EFEMP1	1	0.0225741	798.062
UK Biobank	EFHD1	1	0.0177658	625
UK Biobank	EFNA1	1	0.0434639	1570.14
UK Biobank	EGLN1	1	0.00814958	283.923
UK Biobank	EHD3	1	0.0131334	459.864
UK Biobank	EIF2AK2	1	0.0100715	351.562
UK Biobank	EIF2AK3	1	0.00657679	228.766
UK Biobank	ELN	1	0.007354	256
UK Biobank	ENAH	1	0.00546346	189.827
UK Biobank	ENDOU	1	0.0594009	2182.22
UK Biobank	ENG	1	0.0294396	1048.14
UK Biobank	ENO3	1	0.00364927	126.562
UK Biobank	ENPEP	1	0.00260497	90.25
UK Biobank	ENPP2	1	0.0389616	1400.9
UK Biobank	ENPP5	1	0.263341	12352.7
UK Biobank	ENPP6	1	0.043639	1576.75
UK Biobank	ENPP7	1	0.289818	14101.6
UK Biobank	ENTPD5	1	0.0865927	3275.88
UK Biobank	ENTR1	1	0.0248917	882.09
UK Biobank	EPHA1	1	0.0225307	796.494
UK Biobank	EPHA2	1	0.0103391	361
UK Biobank	EPHA4	1	0.0112822	394.306
UK Biobank	EPHB4	1	0.0138132	484
UK Biobank	EPHB6	1	0.0348694	1248.44
UK Biobank	EPPK1	1	0.0661001	2445.75
UK Biobank	EPS8L2	1	0.0429929	1552.36
UK Biobank	ERBB2	1	0.0114433	400
UK Biobank	ERBB4	1	0.0212266	749.391
UK Biobank	ERC2	1	0.00133637	46.24
UK Biobank	ERI1	1	0.00227424	78.7656
UK Biobank	ERMAP	1	0.00486695	169
UK Biobank	ERN1	1	0.0162738	571.645
UK Biobank	ESM1	1	0.0129994	455.111
UK Biobank	ESYT2	1	0.00948195	330.785
UK Biobank	EVI5	1	0.00745573	259.568
UK Biobank	EXTL1	1	0.0712832	2652.25
UK Biobank	F10	1	0.0142813	500.641
UK Biobank	F11	1	0.0804949	3025
UK Biobank	F11R	1	0.00179148	62.0156
UK Biobank	F12	1	0.332959	17248.4
UK Biobank	F13B	1	0.0829306	3124.81
UK Biobank	F2R	1	0.00664175	231.04
UK Biobank	F3	1	0.0198128	698.469
UK Biobank	F7	1	0.108699	4214.17
UK Biobank	F9	1	0.0692742	2571.94
UK Biobank	FABP1	1	0.0247693	877.641
UK Biobank	FABP2	1	0.0201025	708.891
UK Biobank	FABP3	1	0.00414998	144
UK Biobank	FABP6	1	0.00770007	268.141
UK Biobank	FABP9	1	0.00400622	138.992
UK Biobank	FADD	1	0.00288559	100
UK Biobank	FAM171B	1	0.0603867	2220.77
UK Biobank	FAM172A	1	0.00864963	301.496
UK Biobank	FAM20A	1	0.0251785	892.516
UK Biobank	FAM3B	1	0.117483	4600.03
UK Biobank	FAM3D	1	0.0547258	2000.53
UK Biobank	FAS	1	0.037544	1347.94
UK Biobank	FASLG	1	0.00348944	121
UK Biobank	FBN2	1	0.0420132	1515.43
UK Biobank	FBP1	1	0.0465446	1686.86
UK Biobank	FCAMR	1	0.0546627	1998.09
UK Biobank	FCAR	1	0.20287	8794.27
UK Biobank	FCER1A	1	0.00868558	302.76
UK Biobank	FCER2	1	0.0479426	1740.08
UK Biobank	FCGR2A	1	0.30393	15088
UK Biobank	FCGR2B	1	0.0842268	3178.14
UK Biobank	FCN1	1	0.0811688	3052.56
UK Biobank	FCN2	1	0.185022	7844.9
UK Biobank	FCRL1	1	0.0703672	2615.59
UK Biobank	FCRL2	1	0.14548	5882.89
UK Biobank	FCRL3	1	0.296309	14550.4
UK Biobank	FCRL6	1	0.220962	9801
UK Biobank	FCRLB	1	0.173561	7256.91
UK Biobank	FES	1	0.0079351	276.391
UK Biobank	FGF2	1	0.186056	7898.77
UK Biobank	FGF23	1	0.00524653	182.25
UK Biobank	FGF5	1	0.173771	7267.56
UK Biobank	FGFBP1	1	0.00520366	180.753
UK Biobank	FGFBP2	1	0.130136	5169.61
UK Biobank	FGFR2	1	0.00748492	260.592
UK Biobank	FGFR4	1	0.315234	15907.5
UK Biobank	FGL1	1	0.163307	6744.52
UK Biobank	FHIT	1	0.00356892	123.766
UK Biobank	FIS1	1	0.0118459	414.242
UK Biobank	FKBP1B	1	0.0227044	802.778
UK Biobank	FKBP4	1	0.0012974	44.89
UK Biobank	FKBP5	1	0.019369	682.516
UK Biobank	FLRT2	1	0.123881	4886.01
UK Biobank	FLT3	1	0.00318042	110.25
UK Biobank	FLT4	1	0.0537411	1962.49
UK Biobank	FN1	1	0.0832029	3136
UK Biobank	FOLR2	1	0.00671636	233.653
UK Biobank	FOXJ3	1	0.00253091	87.6777
UK Biobank	FOXO1	1	0.00695392	241.975
UK Biobank	FRZB	1	0.089713	3405.56
UK Biobank	FSHB	1	0.0126014	441
UK Biobank	FST	1	0.00903533	315.062
UK Biobank	FSTL1	1	0.00993902	346.891
UK Biobank	FSTL3	1	0.00341086	118.266
UK Biobank	FUCA1	1	0.144508	5836.96
UK Biobank	FUOM	1	0.0163318	573.717
UK Biobank	FURIN	1	0.0167334	588.062
UK Biobank	FUT3_FUT5	1	0.127937	5069.44
UK Biobank	FUT8	1	0.230249	10336.1
UK Biobank	GAL	1	0.00394071	136.71
UK Biobank	GALNT10	1	0.0625085	2304
UK Biobank	GALNT2	1	0.0482557	1752.02
UK Biobank	GALNT3	1	0.064042	2364.39
UK Biobank	GAS2	1	0.00584217	203.062
UK Biobank	GAS6	1	0.0491211	1785.06
UK Biobank	GASK1A	1	0.194176	8326.56
UK Biobank	GBP1	1	0.0863031	3263.89
UK Biobank	GBP2	1	0.00546346	189.827
UK Biobank	GC	1	0.395152	22575.1
UK Biobank	GCLM	1	0.00162519	56.25
UK Biobank	GCNT1	1	0.0807942	3037.23
UK Biobank	GDF15	1	0.0520433	1897.09
UK Biobank	GDNF	1	0.0257662	913.899
UK Biobank	GFRA1	1	0.0258813	918.09
UK Biobank	GFRA2	1	0.0413875	1491.89
UK Biobank	GFRAL	1	0.0381082	1369
UK Biobank	GGCT	1	0.00636255	221.266
UK Biobank	GGH	1	0.0629976	2323.24
UK Biobank	GGT1	1	0.0367046	1316.65
UK Biobank	GGT5	1	0.0372321	1336.31
UK Biobank	GHR	1	0.143574	5792.9
UK Biobank	GIMAP7	1	0.116325	4548.75
UK Biobank	GIPC2	1	0.0340274	1217.23
UK Biobank	GIPC3	1	0.0364729	1308.03
UK Biobank	GLB1	1	0.0297872	1060.9
UK Biobank	GLO1	1	0.0472026	1711.89
UK Biobank	GLRX	1	0.119416	4686.02
UK Biobank	GLRX5	1	0.00699343	243.36
UK Biobank	GLT8D2	1	0.014439	506.25
UK Biobank	GM2A	1	0.17926	7547.27
UK Biobank	GMFG	1	0.00216895	75.1111
UK Biobank	GMPR	1	0.0279136	992.25
UK Biobank	GNAS	1	0.00253705	87.8906
UK Biobank	GNLY	1	0.151888	6188.44
UK Biobank	GNPDA1	1	0.00390324	135.405
UK Biobank	GOLGA3	1	0.00495009	171.901
UK Biobank	GP2	1	0.031067	1107.94
UK Biobank	GP6	1	0.0470396	1705.69
UK Biobank	GPC1	1	0.0577023	2116
UK Biobank	GPC5	1	0.215944	9517.09
UK Biobank	GPIHBP1	1	0.032371	1156
UK Biobank	GPNMB	1	0.0507911	1849
UK Biobank	GPR158	1	0.0018487	64
UK Biobank	GPR15L	1	0.0216076	763.141
UK Biobank	GPR37	1	0.180437	7607.72
UK Biobank	GRHPR	1	0.0316833	1130.64
UK Biobank	GRIK2	1	0.0289331	1029.57
UK Biobank	GRK5	1	0.0322176	1150.34
UK Biobank	GRN	1	0.0274844	976.562
UK Biobank	GRP	1	0.0581759	2134.44
UK Biobank	GSTA1	1	0.0553581	2025
UK Biobank	GSTA3	1	0.0455841	1650.39
UK Biobank	GSTP1	1	0.0186484	656.641
UK Biobank	GSTT2B	1	0.327169	16802.6
UK Biobank	GZMA	1	0.00174759	60.4938
UK Biobank	HADH	1	0.00165625	57.3265
UK Biobank	HAVCR1	1	0.118022	4624
UK Biobank	HBZ	1	0.32462	16608.8
UK Biobank	HCG22	1	0.0665261	2462.64
UK Biobank	HCLS1	1	0.00321405	111.42
UK Biobank	HDDC2	1	0.18104	7638.76
UK Biobank	HDGF	1	0.372589	20520.6
UK Biobank	HEBP1	1	0.007354	256
UK Biobank	HEG1	1	0.00696802	242.469
UK Biobank	HGF	1	0.00438271	152.111
UK Biobank	HGFAC	1	0.0954222	3645.14
UK Biobank	HLA-E	1	0.0445186	1610.02
UK Biobank	HMBS	1	0.00938689	327.438
UK Biobank	HMCN2	1	0.149708	6084
UK Biobank	HMOX1	1	0.00270854	93.8477
UK Biobank	HNMT	1	0.200477	8664.51
UK Biobank	HRG	1	0.101928	3921.89
UK Biobank	HS3ST3B1	1	0.0466604	1691.27
UK Biobank	HS6ST1	1	0.0195512	689.062
UK Biobank	HS6ST2	1	0.0339227	1213.36
UK Biobank	HSBP1	1	0.127311	5041
UK Biobank	HSD17B14	1	0.171622	7159.04
UK Biobank	HSDL2	1	0.140396	5643.77
UK Biobank	HSPA2	1	0.00572949	199.123
UK Biobank	HSPG2	1	0.0136588	478.516
UK Biobank	HYAL1	1	0.0329491	1177.35
UK Biobank	HYOU1	1	0.0149171	523.266
UK Biobank	ICAM1	1	0.0722498	2691.02
UK Biobank	ICAM3	1	0.0437266	1580.06
UK Biobank	ICAM4	1	0.00775014	269.898
UK Biobank	ICAM5	1	0.20287	8794.27
UK Biobank	ICOSLG	1	0.0545856	1995.11
UK Biobank	IDI2	1	0.0530542	1936
UK Biobank	IDO1	1	0.0332981	1190.25
UK Biobank	IDUA	1	0.11764	4607.02
UK Biobank	IFI30	1	0.0841128	3173.44
UK Biobank	IFIT3	1	0.00414998	144
UK Biobank	IFNAR1	1	0.083885	3164.06
UK Biobank	IFNGR1	1	0.0143688	503.753
UK Biobank	IFNGR2	1	0.329367	16971
UK Biobank	IGBP1	1	0.00216895	75.1111
UK Biobank	IGF1R	1	0.00600173	208.642
UK Biobank	IGF2R	1	0.0688454	2554.84
UK Biobank	IGFBP3	1	0.111518	4337.16
UK Biobank	IGFBP6	1	0.0045734	158.76
UK Biobank	IGFBP7	1	0.0588892	2162.25
UK Biobank	IGFBPL1	1	0.0804949	3025
UK Biobank	IGHMBP2	1	0.0028141	97.5156
UK Biobank	IGLC2	1	0.010429	364.174
UK Biobank	IGSF21	1	0.0103391	361
UK Biobank	IGSF3	1	0.00430443	149.383
UK Biobank	IGSF8	1	0.00861973	300.444
UK Biobank	IGSF9	1	0.0224593	793.913
UK Biobank	IL10	1	0.0047324	164.306
UK Biobank	IL10RA	1	0.0102317	357.21
UK Biobank	IL12A_IL12B	1	0.11764	4607.02
UK Biobank	IL12B	1	0.124192	4900
UK Biobank	IL12RB1	1	0.0691532	2567.11
UK Biobank	IL13RA1	1	0.24887	11449
UK Biobank	IL15RA	1	0.0294396	1048.14
UK Biobank	IL17C	1	0.00646924	225
UK Biobank	IL17D	1	0.0668393	2475.06
UK Biobank	IL17RA	1	0.249306	11475.8
UK Biobank	IL17RB	1	0.227489	10175.8
UK Biobank	IL18	1	0.0488844	1776.02
UK Biobank	IL18R1	1	0.223668	9955.6
UK Biobank	IL19	1	0.0433183	1564.64
UK Biobank	IL1R1	1	0.0150781	529
UK Biobank	IL1R2	1	0.10783	4176.39
UK Biobank	IL1RAP	1	0.362254	19628
UK Biobank	IL1RL1	1	0.218976	9688.18
UK Biobank	IL1RL2	1	0.101355	3897.33
UK Biobank	IL1RN	1	0.0201025	708.891
UK Biobank	IL22RA1	1	0.0284326	1011.24
UK Biobank	IL2RA	1	0.135323	5407.91
UK Biobank	IL31RA	1	0.152571	6221.27
UK Biobank	IL34	1	0.18705	7950.69
UK Biobank	IL36A	1	0.00179148	62.0156
UK Biobank	IL36G	1	0.00330233	114.49
UK Biobank	IL4R	1	0.0426801	1540.56
UK Biobank	IL5RA	1	0.060086	2209
UK Biobank	IL6R	1	0.35572	19078.5
UK Biobank	IL6ST	1	0.0160312	562.983
UK Biobank	IL7	1	0.00570192	198.16
UK Biobank	IL7R	1	0.263279	12348.8
UK Biobank	IMPA1	1	0.0199179	702.25
UK Biobank	INHBB	1	0.0729432	2718.88
UK Biobank	INHBC	1	0.134318	5361.49
UK Biobank	INSL5	1	0.0187761	661.224
UK Biobank	IPCEF1	1	0.00318042	110.25
UK Biobank	IQGAP2	1	0.0094175	328.516
UK Biobank	ISLR2	1	0.0266351	945.562
UK Biobank	ISM1	1	0.0155661	546.391
UK Biobank	IST1	1	0.00304894	105.678
UK Biobank	ITGA11	1	0.0215929	762.609
UK Biobank	ITGA6	1	0.0235602	833.766
UK Biobank	ITGAM	1	0.0120156	420.25
UK Biobank	ITGAV	1	0.0123869	433.397
UK Biobank	ITGB2	1	0.00786947	274.086
UK Biobank	ITGB5	1	0.00348944	121
UK Biobank	ITGB6	1	0.0363919	1305.02
UK Biobank	ITGB7	1	0.00557866	193.852
UK Biobank	ITGBL1	1	0.0449612	1626.78
UK Biobank	ITIH1	1	0.00878483	306.25
UK Biobank	ITIH3	1	0.0537083	1961.22
UK Biobank	ITIH4	1	0.0270582	961
UK Biobank	ITM2A	1	0.0204473	721.306
UK Biobank	ITPA	1	0.152981	6241
UK Biobank	ITPR1	1	0.00381264	132.25
UK Biobank	JAM3	1	0.00537617	186.778
UK Biobank	KAZALD1	1	0.187379	7967.91
UK Biobank	KDR	1	0.112702	4389.06
UK Biobank	KHK	1	0.0764955	2862.25
UK Biobank	KIAA0319	1	0.0411311	1482.25
UK Biobank	KIRREL2	1	0.0136368	477.735
UK Biobank	KIT	1	0.00152834	52.8926
UK Biobank	KITLG	1	0.00131681	45.5625
UK Biobank	KLB	1	0.207955	9072.56
UK Biobank	KLK1	1	0.263279	12348.8
UK Biobank	KLK10	1	0.137193	5494.52
UK Biobank	KLK11	1	0.079472	2983.24
UK Biobank	KLK12	1	0.381118	21279.5
UK Biobank	KLK13	1	0.0852552	3220.56
UK Biobank	KLK14	1	0.0725731	2704
UK Biobank	KLK15	1	0.204787	8898.78
UK Biobank	KLK3	1	0.00392351	136.111
UK Biobank	KLK4	1	0.0935394	3565.8
UK Biobank	KLK6	1	0.0163958	576
UK Biobank	KLKB1	1	0.059686	2193.36
UK Biobank	KLRD1	1	0.0935394	3565.8
UK Biobank	KRT19	1	0.00967656	337.641
UK Biobank	KRT5	1	0.00598863	208.184
UK Biobank	KYNU	1	0.0315091	1124.22
UK Biobank	LAG3	1	0.0136588	478.516
UK Biobank	LAIR2	1	0.184211	7802.78
UK Biobank	LAMA4	1	0.0124537	435.766
UK Biobank	LAMP2	1	0.0962574	3680.44
UK Biobank	LAMP3	1	0.0239601	848.266
UK Biobank	LAYN	1	0.0820383	3088.18
UK Biobank	LBP	1	0.172449	7200.73
UK Biobank	LCN15	1	0.133612	5329
UK Biobank	LCP1	1	0.270894	12838.6
UK Biobank	LECT2	1	0.274302	13061.2
UK Biobank	LEG1	1	0.0755545	2824.16
UK Biobank	LEPR	1	0.0215694	761.76
UK Biobank	LGALS1	1	0.0349488	1251.39
UK Biobank	LGALS4	1	0.00624564	217.175
UK Biobank	LGALS7_LGALS7B	1	0.0290311	1033.16
[truncated: 588 more rows]

## Sheet: Table S2
Table S2 - Genetic associations of protein levels with spontaneous coronary artery dissection, using instruments acting in cis and extracted from the deCODE study. SNP = single nucleotide polymorphism.
Exposure	Method	SNPs	Beta coefficient	Standard Error	Odds Ratio	Lower CI	Upper CI	P-value	adjusted P-value
1_phosphatidylinositol_4,5_bisphosphate_phosphodiesterase_gamma_1	Wald ratio	1	0.0971429	0.545714	1.10202	0.378153	3.21152	0.858715	0.967914
1_phosphatidylinositol_4,5_bisphosphate_phosphodiesterase_gamma_2	Wald ratio	1	0.266667	0.311667	1.30561	0.708787	2.40496	0.392211	0.921926
1,2_dihydroxy_3_keto_5_methylthiopentene_dioxygenase	Wald ratio	1	0.358182	0.500909	1.43073	0.536011	3.8189	0.47457	0.943015
14_3_3_protein_beta/alpha	Wald ratio	1	0.775556	0.243889	2.1718	1.34653	3.50285	0.00147298	0.190054
14_kDa_phosphohistidine_phosphatase	Wald ratio	1	-0.247619	0.242857	0.780657	0.484994	1.25656	0.307914	0.88058
17_beta_hydroxysteroid_dehydrogenase_14	Wald ratio	1	0.026875	0.66375	1.02724	0.27969	3.77283	0.967703	0.989111
2'_deoxynucleoside_5'_phosphate_N_hydrolase_1	Wald ratio	1	0.995625	0.398125	2.70642	1.24023	5.90589	0.0123918	0.531103
2',3'_cyclic_nucleotide_3'_phosphodiesterase	Wald ratio	1	-0.13625	0.64375	0.872624	0.247091	3.08176	0.83238	0.964102
26S_proteasome_non_ATPase_regulatory_subunit_9	Wald ratio	1	-0.3375	0.375	0.713552	0.342152	1.4881	0.36812	0.915055
3_hydroxybutyrate_dehydrogenase_type_2	Wald ratio	1	0.055	0.201	1.05654	0.712511	1.56668	0.784368	0.955145
3_hydroxyisobutyryl_CoA_hydrolase,_mitochondrial	Wald ratio	1	-0.0439394	0.119697	0.957012	0.756884	1.21006	0.713553	0.947961
3_ketoacyl_CoA_thiolase,_peroxisomal	Wald ratio	1	0.0208333	0.2265	1.02105	0.655009	1.59165	0.926714	0.980245
3'(2'),5'_bisphosphate_nucleotidase_1	Wald ratio	1	0.0128571	0.712857	1.01294	0.250488	4.09619	0.98561	0.998972
5_formyltetrahydrofolate_cyclo_ligase	Wald ratio	1	0.0588889	0.113889	1.06066	0.848459	1.32593	0.605105	0.946393
5'_Nucleotidase	Wald ratio	1	0.213704	0.154444	1.23826	0.914839	1.67601	0.166452	0.877621
5'_nucleotidase_domain_containing_protein_3	Wald ratio	1	0.188824	0.231176	1.20783	0.767757	1.90014	0.414046	0.929023
6_phosphogluconolactonase	Wald ratio	1	0.0911111	0.713333	1.09539	0.270625	4.43374	0.898366	0.974708
7_methylguanosine_phosphate_specific_5'_nucleotidase	Wald ratio	1	0.063871	0.0725806	1.06595	0.924606	1.22891	0.378859	0.917257
A_disintegrin_and_metalloproteinase_with_thrombospondin_motifs_13	Wald ratio	1	0.0888636	0.0927273	1.09293	0.911301	1.31076	0.337895	0.88251
A_disintegrin_and_metalloproteinase_with_thrombospondin_motifs_5	Wald ratio	1	0.114286	0.0948214	1.12107	0.930936	1.35004	0.228098	0.879135
Acetyl_CoA_acetyltransferase,_cytosolic	Wald ratio	1	-0.0318519	0.144074	0.96865	0.730346	1.28471	0.82503	0.961813
Acid_sphingomyelinase_like_phosphodiesterase_3a	Wald ratio	1	0.216333	0.19	1.24152	0.855502	1.8017	0.254871	0.88058
Actin_binding_LIM_protein_3	Wald ratio	1	0.364815	0.462963	1.44025	0.581239	3.56877	0.430697	0.937095
Acyl_CoA_binding_protein	Wald ratio	1	-0.4075	0.585	0.665311	0.21138	2.09405	0.486065	0.943015
ADAMTS_like_protein_1	Inverse variance weighted	2	-0.118969	0.141704	0.887835	0.67253	1.17207	0.401154	0.921926
ADAMTS_like_protein_2	Wald ratio	1	0.757273	0.507273	2.13245	0.789006	5.7634	0.135481	0.848923
Adenosine_deaminase_CECR1	Wald ratio	1	0.0421429	0.0584286	1.04304	0.93018	1.1696	0.470743	0.943015
Adenylate_kinase_isoenzyme_1	Wald ratio	1	0.285	0.875	1.32976	0.239309	7.38906	0.744641	0.947961
Adenylosuccinate_synthetase_isozyme_1	Wald ratio	1	0.214324	0.155405	1.23902	0.913684	1.68021	0.167855	0.877621
Adhesion_G_protein_coupled_receptor_E2	Wald ratio	1	-0.0405556	0.146944	0.960256	0.719955	1.28076	0.782554	0.954167
Adhesion_G_protein_coupled_receptor_F5	Wald ratio	1	0.237037	0.212593	1.26749	0.835567	1.92268	0.264858	0.88058
Adipocyte_plasma_membrane_associated_protein	Wald ratio	1	-0.035625	0.426875	0.965002	0.417989	2.22788	0.933489	0.980245
Adiponectin	Wald ratio	1	0.00796875	0.217812	1.008	0.657741	1.54478	0.970816	0.989893
ADP_ribosyl_cyclase/cyclic_ADP_ribose_hydrolase_2	Wald ratio	1	-0.0169504	0.0376596	0.983192	0.913234	1.05851	0.652643	0.947961
ADP_ribosylation_factor_4	Wald ratio	1	-1	0.49375	0.367879	0.139771	0.968264	0.0428349	0.70316
ADP_ribosylation_factor_like_protein_3	Wald ratio	1	0.39625	0.29125	1.48624	0.839793	2.63031	0.173667	0.877621
ADP_sugar_pyrophosphatase	Wald ratio	1	-0.105714	0.551429	0.899682	0.305284	2.65139	0.847969	0.967914
Advanced_glycosylation_end_product_specific_receptor,_soluble	Wald ratio	1	0.0956757	0.152973	1.1004	0.815339	1.48513	0.531681	0.943015
Afamin	Wald ratio	1	-0.235733	0.1888	0.789991	0.545648	1.14375	0.211816	0.877621
Aflatoxin_B1_aldehyde_reductase_member_2	Wald ratio	1	0.104	0.272667	1.1096	0.650232	1.8935	0.702893	0.947961
Aggrecan_core_protein	Inverse variance weighted	2	0.169646	0.479667	1.18489	0.462781	3.03373	0.723583	0.947961
Agouti_signaling_protein	Wald ratio	1	0.100441	0.110588	1.10566	0.890198	1.37327	0.363749	0.914073
Agrin	Wald ratio	1	0.19625	0.218333	1.21683	0.793197	1.86672	0.36873	0.915055
Alcohol_dehydrogenase_[NADP(+)]	Wald ratio	1	0.0613043	0.105761	1.06322	0.864169	1.30813	0.56215	0.943015
Alcohol_dehydrogenase_1C	Wald ratio	1	-0.227692	0.344615	0.796369	0.405296	1.56479	0.508796	0.943015
Alcohol_dehydrogenase_6	Wald ratio	1	-0.0658333	0.276944	0.936287	0.544088	1.6112	0.812104	0.960189
Alcohol_dehydrogenase_class_3	Wald ratio	1	-0.00388889	0.286667	0.996119	0.567931	1.74714	0.989176	0.999163
Aldehyde_dehydrogenase_family_3_member_B1	Wald ratio	1	-0.267857	0.329286	0.765017	0.401215	1.4587	0.415961	0.929023
Aldehyde_dehydrogenase,_dimeric_NADP_preferring	Wald ratio	1	0.189231	0.316154	1.20832	0.650229	2.24542	0.54948	0.943015
Aldehyde_dehydrogenase,_mitochondrial	Wald ratio	1	-0.40375	0.59625	0.667811	0.207546	2.14878	0.498312	0.943015
Aldo_keto_reductase_family_1_member_C4	Wald ratio	1	0.0163636	0.0937879	1.0165	0.84581	1.22163	0.861492	0.967914
Aldose_reductase	Wald ratio	1	-0.881935	0.495806	0.413981	0.156654	1.094	0.0752742	0.765768
Alkaline_phosphatase,_placental_like	Wald ratio	1	-0.3365	0.2345	0.714266	0.451076	1.13102	0.151296	0.859364
Allograft_inflammatory_factor_1	Wald ratio	1	0.5725	0.3825	1.77269	0.837612	3.75167	0.134463	0.848923
Allograft_inflammatory_factor_1_like	Wald ratio	1	-0.04	0.0851852	0.960789	0.81305	1.13537	0.638666	0.946393
Alpha_(1,3)_fucosyltransferase_10	Wald ratio	1	0.0484932	0.0654795	1.04969	0.923258	1.19343	0.458945	0.943015
Alpha_(1,3)_fucosyltransferase_5	Wald ratio	1	-0.00509804	0.0807843	0.994915	0.849221	1.1656	0.949681	0.980245
Alpha_(1,6)_fucosyltransferase	Wald ratio	1	-0.0446667	0.0450476	0.956316	0.8755	1.04459	0.32142	0.881148
Alpha_1_antichymotrypsin_complex	Wald ratio	1	0.361818	0.593636	1.43594	0.448562	4.59673	0.542197	0.943015
Alpha_1_antitrypsin	Wald ratio	1	-0.213902	0.117317	0.807427	0.641566	1.01617	0.0682603	0.761709
Alpha_1,3_mannosyl_glycoprotein_4_beta_N_acetylglucosaminyltransferase_B	Inverse variance weighted	2	-0.0491993	0.154028	0.951991	0.703917	1.28749	0.74941	0.947961
Alpha_1,4_N_acetylglucosaminyltransferase	Wald ratio	1	-0.741667	0.728333	0.476319	0.114269	1.98549	0.308532	0.88058
Alpha_1,6_mannosyl_glycoprotein_2_beta_N_acetylglucosaminyltransferase	Wald ratio	1	0.0823077	0.297692	1.08579	0.605822	1.94602	0.782175	0.954167
Alpha_2_antiplasmin	Wald ratio	1	0.0517647	0.3	1.05313	0.584946	1.89603	0.863006	0.967914
Alpha_2_HS_glycoprotein	Wald ratio	1	0.163056	0.124167	1.1771	0.922829	1.50144	0.189116	0.877621
Alpha_2,8_sialyltransferase_8F	Wald ratio	1	0.266923	0.796154	1.30594	0.274298	6.2176	0.737425	0.947961
Alpha_ketoglutarate_dependent_dioxygenase_alkB_homolog_3	Wald ratio	1	-0.165	0.173333	0.847894	0.603667	1.19093	0.341136	0.88251
Alpha_L_iduronidase	Wald ratio	1	-0.227143	0.106905	0.796807	0.646181	0.982545	0.0336098	0.66399
Alpha_N_acetylgalactosaminide_alpha_2,6_sialyltransferase_6	Wald ratio	1	1.32222	1.03333	3.75175	0.495043	28.4331	0.200696	0.877621
Alpha_N_acetylglucosaminidase	Wald ratio	1	-0.105152	0.0765909	0.900188	0.774708	1.04599	0.169784	0.877621
Amiloride_sensitive_amine_oxidase_[copper_containing]	Inverse variance weighted	2	-0.117224	0.060722	0.889386	0.789592	1.00179	0.053544	0.761709
Aminopeptidase_B	Wald ratio	1	0.148966	0.142069	1.16063	0.878544	1.5333	0.294388	0.88058
Amphoterin_induced_protein_2	Inverse variance weighted	2	-0.783338	0.372081	0.456878	0.220333	0.947376	0.0352661	0.66399
AMSH_like_protease	Inverse variance weighted	2	0.365258	0.378536	1.44089	0.686141	3.02584	0.334584	0.88251
Amyloid_beta_A4_protein	Wald ratio	1	-0.1025	0.51625	0.902578	0.328128	2.48271	0.842617	0.967485
Amyloid_like_protein_2	Wald ratio	1	0.712143	0.310714	2.03835	1.10865	3.7477	0.0219083	0.62326
Angiogenin	Wald ratio	1	-0.0616071	0.0851786	0.940252	0.795681	1.11109	0.469514	0.943015
Angiopoietin_1	Wald ratio	1	-0.140833	0.359167	0.868634	0.429643	1.75617	0.694976	0.947961
Angiopoietin_1_receptor,_soluble	Wald ratio	1	0.183947	0.291579	1.20195	0.678719	2.12855	0.528128	0.943015
Angiopoietin_2	Wald ratio	1	0.562308	0.418462	1.75472	0.77269	3.98482	0.179029	0.877621
Angiopoietin_related_protein_1	Wald ratio	1	0.102667	0.149333	1.10812	0.826937	1.48492	0.491768	0.943015
Angiopoietin_related_protein_3	Wald ratio	1	0.0731818	0.185	1.07593	0.748699	1.54617	0.692417	0.947961
Angiopoietin_related_protein_4	Wald ratio	1	0.125938	0.504062	1.13421	0.422306	3.04622	0.802707	0.960189
Angiostatin	Wald ratio	1	0.0731579	0.177632	1.0759	0.759572	1.52397	0.680448	0.947961
Angiotensin_converting_enzyme	Wald ratio	1	0.0975806	0.0629032	1.1025	0.974618	1.24716	0.120834	0.848923
Angiotensinogen	Wald ratio	1	-0.139286	0.215357	0.869979	0.570418	1.32686	0.517783	0.943015
Ankyrin_repeat_domain_containing_protein_27	Wald ratio	1	0.202	0.786	1.22385	0.262223	5.71195	0.797181	0.957829
Annexin_A1	Wald ratio	1	-0.513529	0.432059	0.59838	0.256567	1.39557	0.234611	0.88058
Annexin_A11	Wald ratio	1	0.101333	0.259333	1.10665	0.665671	1.83974	0.695985	0.947961
Annexin_A4	Wald ratio	1	0.301034	0.206552	1.35126	0.901399	2.02562	0.144998	0.849806
Annexin_A5	Wald ratio	1	-0.338846	0.288077	0.712592	0.405159	1.25331	0.239501	0.88058
Anthrax_toxin_receptor_2	Wald ratio	1	0.675455	0.216364	1.96493	1.2858	3.00275	0.00179719	0.190054
Antibacterial_protein_LL_37	Wald ratio	1	0.00272727	0.493636	1.00273	0.381059	2.63862	0.995592	0.999163
AP_1_complex_subunit_gamma_like_2	Wald ratio	1	0.768182	0.599091	2.15584	0.666286	6.97547	0.199756	0.877621
AP_2_complex_subunit_alpha_2	Wald ratio	1	-0.706667	0.686667	0.493286	0.128409	1.89496	0.30342	0.88058
Apolipoprotein_A_IV	Wald ratio	1	0.12	0.79	1.1275	0.239692	5.30368	0.879267	0.973199
Apolipoprotein_A_V	Wald ratio	1	0.0530952	0.0634921	1.05453	0.931137	1.19428	0.403014	0.922239
Apolipoprotein_B	Wald ratio	1	-0.206667	0.552222	0.813291	0.27554	2.40053	0.708222	0.947961
Apolipoprotein_C_I	Wald ratio	1	-0.165455	1.01636	0.847508	0.115611	6.21284	0.870683	0.971312
Apolipoprotein_C_III	Wald ratio	1	0.470952	0.309048	1.60152	0.873907	2.93494	0.127538	0.848923
Apolipoprotein_E	Wald ratio	1	-0.3564	0.1884	0.700192	0.484003	1.01295	0.0585283	0.761709
Apolipoprotein_F	Wald ratio	1	-0.417097	0.322903	0.658957	0.349942	1.24085	0.196458	0.877621
Apolipoprotein_L1	Wald ratio	1	0.0725714	0.137143	1.07527	0.821824	1.40688	0.59669	0.946393
Apolipoprotein_M	Wald ratio	1	-0.102292	0.250833	0.902766	0.552156	1.47601	0.683415	0.947961
Arf_GAP_with_coiled_coil,_ANK_repeat_and_PH_domain_containing_protein_2	Wald ratio	1	-1.07	0.743333	0.343009	0.0799037	1.47246	0.15002	0.859364
Arfaptin_1	Wald ratio	1	-0.436818	0.210909	0.646089	0.427329	0.976836	0.0383475	0.66399
Arginase_1	Wald ratio	1	-0.673636	0.546364	0.509851	0.174731	1.48771	0.217596	0.877621
Argininosuccinate_lyase	Wald ratio	1	0.716364	0.406364	2.04698	0.923016	4.53959	0.0779235	0.765768
Arylsulfatase_B	Wald ratio	1	0.328462	0.300769	1.38883	0.770245	2.5042	0.274802	0.88058
Arylsulfatase_K	Wald ratio	1	0.0045	0.5765	1.00451	0.32451	3.10943	0.993772	0.999163
Asialoglycoprotein_receptor_1	Wald ratio	1	0.555455	0.47	1.74273	0.693679	4.37827	0.237278	0.88058
Aspartate__tRNA_ligase,_cytoplasmic	Wald ratio	1	0.301818	0.474545	1.35232	0.533503	3.42783	0.524766	0.943015
Aspartate__tRNA_ligase,_mitochondrial	Wald ratio	1	-0.412083	0.487917	0.662269	0.254514	1.72329	0.398347	0.921926
Aspartyl/asparaginyl_beta_hydroxylase	Wald ratio	1	-1.57083	0.41625	0.207872	0.0919341	0.470018	0.000160797	0.0508117
Asporin	Wald ratio	1	0.23359	0.107179	1.26313	1.0238	1.5584	0.0293	0.62326
Ataxin_3	Wald ratio	1	0.325833	0.173333	1.38518	0.986196	1.94559	0.0601343	0.761709
ATP_dependent_6_phosphofructokinase,_muscle_type	Wald ratio	1	0.2555	0.274	1.29111	0.754621	2.209	0.351088	0.896515
Atrial_natriuretic_factor	Wald ratio	1	0.160769	0.659231	1.17441	0.322606	4.27533	0.807328	0.960189
Attractin	Wald ratio	1	-0.0897674	0.175581	0.914144	0.647973	1.28965	0.60917	0.946393
B_cell_differentiation_antigen_CD72	Wald ratio	1	-0.53087	0.434348	0.588093	0.251028	1.37775	0.221624	0.877621
Bactericidal_permeability_increasing_protein	Inverse variance weighted	2	-0.0217836	0.168943	0.978452	0.702639	1.36253	0.897405	0.974708
Basement_membrane_specific_heparan_sulfate_proteoglycan_core_protein	Wald ratio	1	0.309216	0.181176	1.36236	0.955147	1.94317	0.087876	0.813991
BDNF/NT_3_growth_factors_receptor	Wald ratio	1	-0.315714	0.754286	0.729268	0.166275	3.19851	0.675537	0.947961
Beta_1,3_galactosyltransferase_6	Wald ratio	1	-1.74857	0.784286	0.174022	0.0374117	0.809473	0.0257801	0.62326
Beta_1,3_glucosyltransferase	Wald ratio	1	0.0718519	0.169259	1.0745	0.771132	1.4972	0.671196	0.947961
Beta_1,4_galactosyltransferase_1	Wald ratio	1	0.240667	0.212	1.2721	0.83958	1.92743	0.256283	0.88058
Beta_1,4_galactosyltransferase_2	Wald ratio	1	-0.284545	0.166182	0.752356	0.543209	1.04203	0.0868499	0.813172
Beta_1,4_galactosyltransferase_6	Wald ratio	1	-0.000181818	0.0900909	0.999818	0.837981	1.19291	0.99839	0.999424
Beta_1,4_galactosyltransferase_7	Wald ratio	1	-0.665263	0.53	0.514138	0.181943	1.45286	0.209401	0.877621
Beta_2_glycoprotein_1	Wald ratio	1	0.0438095	0.0807937	1.04478	0.891771	1.22405	0.587653	0.943015
Beta_Ala_His_dipeptidase	Inverse variance weighted	2	-0.0855276	0.19523	0.918028	0.626142	1.34598	0.661323	0.947961
Beta_arrestin_1	Wald ratio	1	0.92625	0.61125	2.52502	0.762007	8.36704	0.129687	0.848923
Beta_crystallin_B1	Wald ratio	1	0.572353	0.228235	1.77243	1.13316	2.77235	0.0121509	0.531103
Beta_defensin_1	Wald ratio	1	0.0806061	0.377879	1.08394	0.516833	2.27334	0.831084	0.964102
Beta_enolase	Wald ratio	1	0.178485	0.127576	1.1954	0.930937	1.535	0.161798	0.86942
Beta_hexosaminidase_subunit_beta	Wald ratio	1	-0.23037	0.236296	0.794239	0.499818	1.26209	0.329599	0.88251
Beta_klotho	Wald ratio	1	-0.131395	0.104419	0.876871	0.714583	1.07602	0.208265	0.877621
Beta_mannosidase	Wald ratio	1	-0.100488	0.100976	0.904396	0.742004	1.10233	0.319654	0.881148
Betacellulin	Wald ratio	1	0.57381	0.275238	1.77502	1.03494	3.04432	0.0370897	0.66399
Bifunctional_heparan_sulfate_N_deacetylase/N_sulfotransferase_1	Wald ratio	1	0.124615	0.303846	1.13271	0.624426	2.05475	0.681713	0.947961
Bifunctional_methylenetetrahydrofolate_dehydrogenase/cyclohydrolase,_mitochondrial	Wald ratio	1	-0.645833	0.7675	0.524226	0.116469	2.35954	0.400081	0.921926
Bifunctional_polynucleotide_phosphatase/kinase	Wald ratio	1	-0.274	0.391	0.760332	0.353327	1.63617	0.483448	0.943015
Bile_salt_activated_lipase	Wald ratio	1	0.17875	0.81125	1.19572	0.243826	5.86381	0.825607	0.961813
Biotinidase	Inverse variance weighted	2	0.000884316	0.0696774	1.00088	0.873119	1.14735	0.989874	0.999163
Bis(5'_adenosyl)_triphosphatase	Wald ratio	1	0.181667	0.678333	1.19921	0.317313	4.53217	0.788843	0.956908
Bis(5'_nucleosyl)_tetraphosphatase_[asymmetrical]	Wald ratio	1	-0.095	0.156333	0.909373	0.669373	1.23542	0.543402	0.943015
BMP_binding_endothelial_regulator_protein	Wald ratio	1	-0.0275	0.385	0.972875	0.457444	2.06907	0.943057	0.980245
Bone_morphogenetic_protein_7	Wald ratio	1	0.303333	0.763333	1.35437	0.303371	6.04642	0.691087	0.947961
Bone_sialoprotein_2	Wald ratio	1	-0.194444	0.497778	0.823292	0.310339	2.18409	0.696074	0.947961
BPI_fold_containing_family_A_member_2	Wald ratio	1	-0.18875	0.485	0.827993	0.320027	2.14224	0.697147	0.947961
Brain_derived_neurotrophic_factor	Wald ratio	1	-0.6825	0.65375	0.505352	0.140317	1.82002	0.296496	0.88058
Brain_specific_serine_protease_4	Wald ratio	1	0.0425	0.174583	1.04342	0.741053	1.46915	0.807667	0.960189
Brorin	Wald ratio	1	-0.390769	0.353077	0.676536	0.338646	1.35156	0.2684	0.88058
Brother_of_CDO	Wald ratio	1	0.232963	0.19	1.26233	0.869848	1.83192	0.220153	0.877621
Butyrophilin_like_protein_8	Wald ratio	1	-0.695909	0.317273	0.498621	0.267733	0.928621	0.0282779	0.62326
Butyrophilin_subfamily_3_member_A3	Inverse variance weighted	2	-0.0112191	0.11016	0.988844	0.796815	1.22715	0.918881	0.979845
C_C_motif_chemokine_14	Wald ratio	1	-0.177368	0.123684	0.837471	0.657185	1.06722	0.15156	0.859364
C_C_motif_chemokine_15	Inverse variance weighted	2	-0.0189773	0.0608109	0.981202	0.870954	1.10541	0.754987	0.947961
C_C_motif_chemokine_16	Wald ratio	1	-0.109429	0.148286	0.896346	0.670274	1.19867	0.46054	0.943015
C_C_motif_chemokine_17	Wald ratio	1	-0.063	0.1885	0.938943	0.648911	1.35861	0.738215	0.947961
C_C_motif_chemokine_18	Inverse variance weighted	2	-0.00989879	0.0835861	0.99015	0.840526	1.16641	0.90573	0.977567
C_C_motif_chemokine_21	Wald ratio	1	0.376	0.370667	1.45645	0.704331	3.01171	0.310397	0.88058
C_C_motif_chemokine_22	Wald ratio	1	-0.208696	0.27	0.811642	0.478119	1.37782	0.439554	0.9399
C_C_motif_chemokine_23	Inverse variance weighted	2	-0.185664	0.171654	0.830553	0.59327	1.16274	0.279424	0.88058
C_C_motif_chemokine_25	Wald ratio	1	0.018125	0.0651786	1.01829	0.89617	1.15705	0.780949	0.954167
C_C_motif_chemokine_28	Wald ratio	1	-0.285	0.646667	0.752014	0.211725	2.67104	0.659415	0.947961
C_C_motif_chemokine_4_like	Wald ratio	1	0.374	0.4165	1.45354	0.642531	3.2882	0.369207	0.915055
C_C_motif_chemokine_5	Wald ratio	1	-0.0169231	0.22	0.983219	0.638826	1.51328	0.938685	0.980245
C_C_motif_chemokine_7	Wald ratio	1	-0.12339	0.105593	0.883919	0.71867	1.08716	0.242589	0.88058
C_C_motif_chemokine_8	Wald ratio	1	-0.065	0.055625	0.937067	0.840276	1.04501	0.242589	0.88058
C_reactive_protein	Wald ratio	1	0.521667	0.39125	1.68483	0.782561	3.6274	0.182422	0.877621
C_type_mannose_receptor_2	Wald ratio	1	0.160833	0.43	1.17449	0.505622	2.72818	0.708381	0.947961
C_X_C_motif_chemokine_10	Wald ratio	1	0.101429	0.555714	1.10675	0.372406	3.28915	0.855175	0.967914
C_X_C_motif_chemokine_16	Wald ratio	1	-0.167	0.227	0.8462	0.542309	1.32038	0.461924	0.943015
C_X_C_motif_chemokine_5	Wald ratio	1	-0.1235	0.3455	0.883822	0.449024	1.73964	0.720753	0.947961
C_X_C_motif_chemokine_6	Wald ratio	1	0.0486154	0.0726154	1.04982	0.910546	1.21039	0.503182	0.943015
C1q_related_factor	Wald ratio	1	0.40381	0.222857	1.49752	0.967548	2.31778	0.0699915	0.761709
C4b_binding_protein_alpha_chain	Wald ratio	1	0.196829	0.12439	1.21754	0.954111	1.55369	0.113569	0.848923
C5a_anaphylatoxin	Wald ratio	1	0.478421	0.392105	1.61352	0.748185	3.4797	0.222414	0.877621
Cadherin_17	Wald ratio	1	-0.0962963	0.178519	0.908195	0.64006	1.28866	0.589598	0.943015
Cadherin_5	Wald ratio	1	0.283333	0.276	1.32755	0.772884	2.28027	0.304623	0.88058
Cadherin_related_family_member_5	Wald ratio	1	1.21571	0.91	3.3727	0.566722	20.0718	0.181566	0.877621
Calcineurin_B_homologous_protein_3	Wald ratio	1	-0.0356604	0.0769811	0.964968	0.829823	1.12212	0.643196	0.947961
Calcitonin_gene_related_peptide_2	Wald ratio	1	0.3164	0.1768	1.37218	0.970321	1.94047	0.0735194	0.761709
Calpain_2_catalytic_subunit	Wald ratio	1	-0.198	0.618	0.82037	0.244319	2.75462	0.748674	0.947961
Calsyntenin_1	Wald ratio	1	0.0569068	0.0784746	1.05856	0.907644	1.23456	0.468353	0.943015
Calsyntenin_2	Inverse variance weighted	3	0.0326233	0.168788	1.03316	0.742153	1.43828	0.84674	0.967914
Calsyntenin_2	Weighted median	3	-0.079634	0.185702	0.923454	0.641715	1.32889	0.66805
Calsyntenin_2	MR Egger	3	-0.297023	0.33568	0.743027	0.384829	1.43464	0.538848
Calsyntenin_2	intercept	3	0.0765718	0.0673995	1.07958	0.945983	1.23204	0.459496
Carbohydrate_sulfotransferase_11	Wald ratio	1	0.0803333	0.140333	1.08365	0.823065	1.42673	0.567019	0.943015
Carbohydrate_sulfotransferase_12	Wald ratio	1	0.1685	0.236	1.18353	0.745232	1.8796	0.475238	0.943015
Carbohydrate_sulfotransferase_15	Inverse variance weighted	2	-0.0873867	0.366391	0.916323	0.446858	1.879	0.811488	0.960189
Carbohydrate_sulfotransferase_4	Wald ratio	1	0.83625	0.51625	2.3077	0.838953	6.34775	0.105263	0.848923
Carbohydrate_sulfotransferase_9	Wald ratio	1	-0.121538	0.186154	0.885557	0.614836	1.27548	0.513826	0.943015
Carbonic_anhydrase_13	Wald ratio	1	-0.0246552	0.136034	0.975646	0.747304	1.27376	0.856178	0.967914
Carbonic_anhydrase_3	Wald ratio	1	0.0315	0.227	1.032	0.661384	1.6103	0.889635	0.974708
Carbonic_anhydrase_6	Wald ratio	1	0.124048	0.109286	1.13207	0.913792	1.40249	0.256343	0.88058
Carbonic_anhydrase_related_protein	Wald ratio	1	0.0392857	0.0935714	1.04007	0.865789	1.24943	0.674597	0.947961
Carbonic_anhydrase_related_protein_10	Inverse variance weighted	2	-0.321498	0.287957	0.725062	0.412345	1.27494	0.264218	0.88058
Carbonic_anhydrase_related_protein_11	Wald ratio	1	-0.243333	0.4	0.78401	0.35796	1.71715	0.542966	0.943015
Carbonyl_reductase_[NADPH]_1	Wald ratio	1	0.285455	0.716364	1.33037	0.326731	5.41692	0.690278	0.947961
Carbonyl_reductase_[NADPH]_3	Wald ratio	1	-0.077381	0.160238	0.925537	0.676077	1.26704	0.629158	0.946393
Carboxymethylenebutenolidase_homolog	Wald ratio	1	0.186667	0.335	1.20523	0.625044	2.32395	0.577381	0.943015
Carboxypeptidase_A4	Wald ratio	1	-0.0404167	0.0336667	0.960389	0.899062	1.0259	0.229947	0.879411
Carboxypeptidase_B	Wald ratio	1	0.01375	0.224583	1.01384	0.652833	1.57449	0.95118	0.980245
Carboxypeptidase_B2	Wald ratio	1	0.0636	0.0824	1.06567	0.906736	1.25245	0.440206	0.9399
Carboxypeptidase_M	Wald ratio	1	0.258	0.431	1.29434	0.556126	3.01247	0.549434	0.943015
Carboxypeptidase_N_subunit_2	Wald ratio	1	-0.0266	0.0862	0.973751	0.822381	1.15298	0.757637	0.947961
Carboxypeptidase_Q	Inverse variance weighted	2	0.27633	0.22929	1.31828	0.841073	2.06626	0.228142	0.879135
Carboxypeptidase_Z	Wald ratio	1	-0.224286	0.645714	0.799087	0.225398	2.83294	0.728332	0.947961
Carcinoembryonic_antigen_related_cell_adhesion_molecule_8	Wald ratio	1	-0.445714	0.605714	0.640367	0.195359	2.09905	0.461823	0.943015
Carnitine_O_acetyltransferase	Wald ratio	1	0.54	0.486667	1.71601	0.661089	4.45429	0.267176	0.88058
Cartilage_acidic_protein_1	Wald ratio	1	-0.191429	0.112286	0.825779	0.66265	1.02907	0.0882253	0.813991
Cartilage_intermediate_layer_protein_2	Wald ratio	1	-1.0525	0.635	0.349064	0.10055	1.21179	0.0974224	0.8377
Cas_scaffolding_protein_family_member_4	Wald ratio	1	-0.253	1.103	0.776468	0.0893781	6.74553	0.818578	0.960189
Catalase	Wald ratio	1	0.253333	0.254762	1.28831	0.781922	2.12265	0.320032	0.881148
Cathelicidin_antimicrobial_peptide	Wald ratio	1	0.003	0.543	1.003	0.346013	2.90746	0.995592	0.999163
Cathepsin_B	Wald ratio	1	0.110164	0.0721311	1.11646	0.969269	1.28601	0.126693	0.848923
Cathepsin_D	Wald ratio	1	-0.112121	0.196667	0.893936	0.607995	1.31435	0.568605	0.943015
Cathepsin_H	Wald ratio	1	-0.124857	0.121571	0.882623	0.695491	1.12011	0.304408	0.88058
Cathepsin_L2	Wald ratio	1	0.175	0.247059	1.19125	0.734008	1.93331	0.478738	0.943015
Cathepsin_O	Wald ratio	1	0.108889	0.268333	1.11504	0.658992	1.88669	0.684892	0.947961
Cathepsin_S	Wald ratio	1	0.141429	0.108286	1.15192	0.931638	1.42428	0.191529	0.877621
Cathepsin_Z	Wald ratio	1	0.101538	0.429231	1.10687	0.477231	2.56724	0.812999	0.960189
Cation_independent_mannose_6_phosphate_receptor	Wald ratio	1	0.234068	0.0944068	1.26373	1.05025	1.5206	0.0131621	0.531103
CB1_cannabinoid_receptor_interacting_protein_1	Wald ratio	1	0.014697	0.101061	1.01481	0.83245	1.23711	0.884374	0.973573
CD109_antigen	Wald ratio	1	0.0313462	0.0746154	1.03184	0.891455	1.19434	0.67441	0.947961
CD166_antigen	Wald ratio	1	0.896333	0.511	2.4506	0.90012	6.67182	0.0794173	0.766286
CD209_antigen	Wald ratio	1	0.0830556	0.185278	1.0866	0.755717	1.56236	0.653954	0.947961
CD48_antigen	Inverse variance weighted	2	-0.102709	0.16249	0.902389	0.656265	1.24082	0.527325	0.943015
CD5_antigen_like	Wald ratio	1	-0.048	0.132333	0.953134	0.735376	1.23537	0.716814	0.947961
CD59_glycoprotein	Wald ratio	1	0.0766667	0.235	1.07968	0.681177	1.71132	0.744242	0.947961
Cell_adhesion_molecule_1	Wald ratio	1	0.336	0.341333	1.39934	0.716761	2.73194	0.324931	0.88251
Cell_adhesion_molecule_related/down_regulated_by_oncogenes	Wald ratio	1	0.169545	0.109242	1.18477	0.956409	1.46765	0.12066	0.848923
Cell_surface_glycoprotein_CD200_receptor_1	Wald ratio	1	0.108333	0.350833	1.11442	0.56029	2.21658	0.757482	0.947961
Cellular_retinoic_acid_binding_protein_2	Wald ratio	1	-0.339333	0.160667	0.712245	0.519837	0.975869	0.0346836	0.66399
Centrin_3	Wald ratio	1	1.1975	0.55	3.31183	1.12693	9.73278	0.0294602	0.62326
Cerebellin_1	Inverse variance weighted	2	0.00203069	0.270478	1.00203	0.58972	1.70262	0.99401	0.999163
Cerebellin_4	Inverse variance weighted	2	0.000142642	0.197436	1.00014	0.679205	1.47273	0.999424	0.999424
Cerebral_cavernous_malformations_2_protein	Wald ratio	1	0.128571	0.682857	1.1372	0.298248	4.33608	0.850654	0.967914
Ceroid_lipofuscinosis_neuronal_protein_5	Wald ratio	1	0.226471	0.43	1.25417	0.539923	2.91325	0.598419	0.946393
cGMP_specific_3',5'_cyclic_phosphodiesterase	Wald ratio	1	-0.391905	0.24619	0.675768	0.417096	1.09486	0.111413	0.848923
Chitinase_3_like_protein_1	Wald ratio	1	0.0136	0.0387	1.01369	0.939646	1.09357	0.725272	0.947961
Chitinase_3_like_protein_2	Wald ratio	1	-0.8975	0.86375	0.407587	0.0749863	2.21544	0.29877	0.88058
Chitotriosidase_1	Inverse variance weighted	3	-0.180047	0.102614	0.835231	0.683061	1.0213	0.0793281	0.766286
Chitotriosidase_1	Weighted median	3	-0.165793	0.107657	0.847221	0.686053	1.04625	0.123556
Chitotriosidase_1	MR Egger	3	-0.139613	0.152236	0.869695	0.645329	1.17207	0.527517
Chitotriosidase_1	intercept	3	-0.0186867	0.0519716	0.981487	0.886432	1.08673	0.780263
Chloride_intracellular_channel_protein_5	Wald ratio	1	0.114956	0.131947	1.12182	0.866182	1.45291	0.38363	0.917257
Choline/ethanolamine_kinase	Wald ratio	1	0.204444	0.517778	1.22684	0.44468	3.38478	0.692954	0.947961
Cholinesterase	Wald ratio	1	-0.390455	0.249091	0.676749	0.415334	1.1027	0.116994	0.848923
Chondrocalcin	Wald ratio	1	-0.057	0.0574286	0.944594	0.844036	1.05713	0.320935	0.881148
Chondroitin_sulfate_N_acetylgalactosaminyltransferase_2	Wald ratio	1	-0.313333	0.366667	0.731006	0.356294	1.4998	0.392803	0.921926
Chordin	Wald ratio	1	-0.447895	0.686316	0.638972	0.166448	2.45293	0.514009	0.943015
Chordin_like_protein_2	Wald ratio	1	-0.0326667	0.260667	0.967861	0.58067	1.61323	0.90027	0.975936
Chromogranin_A	Wald ratio	1	0.0341176	0.161765	1.03471	0.753564	1.42074	0.832958	0.964102
Chymotrypsin_like_elastase_family_member_2A	Wald ratio	1	-0.499	0.4405	0.607137	0.256051	1.43962	0.257297	0.88058
Chymotrypsinogen_B	Wald ratio	1	0.131463	0.122927	1.1405	0.896306	1.45121	0.284869	0.88058
Chymotrypsinogen_B2	Inverse variance weighted	2	-0.290016	0.101933	0.748252	0.612746	0.913724	0.00443901	0.285027
Ciliary_neurotrophic_factor_receptor_subunit_alpha	Inverse variance weighted	3	-0.0218873	0.258683	0.97835	0.58925	1.62439	0.932571	0.980245
Ciliary_neurotrophic_factor_receptor_subunit_alpha	Weighted median	3	-0.0335526	0.277407	0.967004	0.561429	1.66557	0.90373
Ciliary_neurotrophic_factor_receptor_subunit_alpha	MR Egger	3	0.249939	0.653797	1.28395	0.356471	4.62456	0.767541
Ciliary_neurotrophic_factor_receptor_subunit_alpha	intercept	3	-0.0841362	0.185851	0.919306	0.638647	1.3233	0.72937
Ck_beta_8_1	Wald ratio	1	-0.142162	0.0882432	0.867481	0.729702	1.03127	0.107174	0.848923
Clathrin_interactor_1	Wald ratio	1	0.59625	0.75875	1.8153	0.410286	8.03173	0.431966	0.937095
CMP_N_acetylneuraminate_beta_galactosamide_alpha_2,3_sialyltransferase_1	Inverse variance weighted	2	0.0951692	0.152105	1.09984	0.816313	1.48186	0.531525	0.943015
CMRF35_like_molecule_6	Inverse variance weighted	2	0.101544	0.196514	1.10688	0.753049	1.62696	0.605349	0.946393
CMRF35_like_molecule_8	Wald ratio	1	-0.0823529	0.0702941	0.920947	0.802415	1.05699	0.241379	0.88058
Coagulation_Factor_V	Wald ratio	1	0.110833	0.3225	1.11721	0.593768	2.10209	0.731095	0.947961
Coagulation_factor_VII	Wald ratio	1	0.0190909	0.0614773	1.01927	0.903567	1.1498	0.756153	0.947961
Coagulation_Factor_VIII	Wald ratio	1	-0.485	1.08167	0.615697	0.0738982	5.1298	0.653877	0.947961
Coagulation_factor_Xa	Wald ratio	1	-0.7425	0.67875	0.475923	0.125827	1.80011	0.273989	0.88058
Coagulation_Factor_XI	Wald ratio	1	-0.172424	0.138485	0.841622	0.641559	1.10407	0.213104	0.877621
Coagulation_factor_XIII_B_chain	Inverse variance weighted	2	-0.0972122	0.12498	0.907363	0.710225	1.15922	0.436675	0.9399
Cob(I)yrinic_acid_a,c_diamide_adenosyltransferase,_mitochondrial	Wald ratio	1	0.314444	0.392778	1.3695	0.634194	2.95734	0.423383	0.93284
Cochlin	Wald ratio	1	0.0272727	0.157273	1.02765	0.755042	1.39868	0.862329	0.967914
Cofilin_2	Wald ratio	1	-0.244667	0.364667	0.782965	0.383118	1.60012	0.502264	0.943015
Coiled_coil_domain_containing_protein_126	Wald ratio	1	-0.266774	0.144516	0.765846	0.576935	1.01661	0.0648948	0.761709
Coiled_coil_domain_containing_protein_134	Wald ratio	1	0.264	0.454	1.30213	0.534812	3.17034	0.560905	0.943015
Coiled_coil_domain_containing_protein_80	Wald ratio	1	-0.534286	0.558571	0.586088	0.196109	1.75157	0.338809	0.88251
Collagen_alpha_1(IX)_chain	Wald ratio	1	-0.111429	0.607143	0.894555	0.272143	2.94048	0.854383	0.967914
Collagen_alpha_1(VI)_chain	Wald ratio	1	0.0245528	0.0337398	1.02486	0.959275	1.09492	0.466791	0.943015
Collagen_alpha_1(X)_chain	Wald ratio	1	0.5412	0.176	1.71807	1.21682	2.4258	0.00210503	0.190054
Collagen_alpha_1(XV)_chain	Inverse variance weighted	2	-0.0333967	0.21238	0.967155	0.637844	1.46649	0.875048	0.972789
Collagen_alpha_2(VI)_chain	Wald ratio	1	-0.0764103	0.196667	0.926436	0.6301	1.36214	0.697626	0.947961
Collagen_alpha_2(XI)_chain	Wald ratio	1	0.3525	0.195833	1.42262	0.969152	2.08826	0.0718606	0.761709
Collagen_alpha_3(VI)_chain	Inverse variance weighted	2	-0.989215	1.31438	0.371868	0.0282855	4.88894	0.451686	0.943015
Collagen_Type_III	Wald ratio	1	1.9725	0.7875	7.18863	1.53572	33.6496	0.0122534	0.531103
Collagenase_3	Wald ratio	1	-0.656667	0.8	0.518577	0.108103	2.48764	0.411741	0.929023
Collectin_11	Wald ratio	1	-0.192791	0.0613953	0.824655	0.731158	0.930107	0.0016886	0.190054
Collectin_12	Wald ratio	1	-0.3775	0.4175	0.685573	0.302462	1.55395	0.365894	0.915055
Complement_C1q_and_tumor_necrosis_factor_related_protein_9A	Wald ratio	1	0.0552381	0.2	1.05679	0.714079	1.56399	0.782402	0.954167
Complement_C1q_subcomponent_subunit_C	Inverse variance weighted	2	-0.0425366	0.113228	0.958355	0.767618	1.19649	0.70716	0.947961
Complement_C1q_tumor_necrosis_factor_related_protein_3	Wald ratio	1	-0.065	0.315556	0.937067	0.504853	1.73931	0.836802	0.965071
Complement_C1q_tumor_necrosis_factor_related_protein_5	Wald ratio	1	-0.08	0.199643	0.923116	0.62419	1.3652	0.68863	0.947961
Complement_C2	Wald ratio	1	-0.224444	0.315	0.79896	0.430915	1.48135	0.476142	0.943015
Complement_C3b	Wald ratio	1	-0.729	0.504	0.482391	0.179633	1.29543	0.148057	0.858459
Complement_C3d_fragment	Wald ratio	1	0.632	0.565	1.88137	0.621636	5.69393	0.263318	0.88058
Complement_C5	Wald ratio	1	0.141667	0.3575	1.15219	0.571762	2.32186	0.691906	0.947961
Complement_component_C6	Wald ratio	1	-0.788333	0.69	0.454602	0.117569	1.75781	0.253241	0.88058
Complement_component_C7	Inverse variance weighted	2	0.0901529	0.0846808	1.09434	0.926982	1.29192	0.287048	0.88058
Complement_component_C8_gamma_chain	Wald ratio	1	-0.0141304	0.0936957	0.985969	0.820555	1.18473	0.880124	0.973295
Complement_component_C9	Wald ratio	1	-0.25875	0.4925	0.772016	0.294037	2.02699	0.599319	0.946393
Complement_decay_accelerating_factor	Wald ratio	1	-0.104634	0.109512	0.900654	0.726673	1.11629	0.339347	0.88251
Complement_factor_B	Wald ratio	1	-0.0469118	0.156029	0.954172	0.702767	1.29551	0.763674	0.947961
Complement_factor_H	Wald ratio	1	0.538214	0.217143	1.71295	1.1192	2.62168	0.0131892	0.531103
Complement_factor_H_related_protein_2	Wald ratio	1	0.227162	0.155676	1.25503	0.924999	1.70282	0.14451	0.849806
Complement_factor_H_related_protein_3	Wald ratio	1	1.10636	0.359091	3.02334	1.49563	6.11156	0.00206298	0.190054
Complement_factor_H_related_protein_5	Wald ratio	1	0.210625	0.124063	1.23445	0.967986	1.57426	0.0895582	0.819652
Complement_receptor_type_1	Wald ratio	1	-0.0847059	0.0986275	0.918782	0.757285	1.11472	0.390425	0.921926
Complement_receptor_type_2	Wald ratio	1	-0.2872	0.2508	0.750362	0.458971	1.22675	0.252153	0.88058
Complexin_1	Wald ratio	1	-0.08	0.655	0.923116	0.255687	3.33276	0.90279	0.976815
Contactin_1	Inverse variance weighted	2	0.266363	0.286082	1.30521	0.74501	2.28664	0.351815	0.896562
Contactin_2	Wald ratio	1	0.0461261	0.0898198	1.04721	0.878165	1.24879	0.607573	0.946393
Contactin_4	Inverse variance weighted	2	0.108897	0.200914	1.11505	0.752094	1.65316	0.587812	0.943015
Contactin_5	Wald ratio	1	0.272	0.408	1.31259	0.589972	2.92028	0.504985	0.943015
Contactin_associated_protein_like_2	Wald ratio	1	-0.0538462	0.35	0.947578	0.477187	1.88166	0.877731	0.973199
Copine_1	Wald ratio	1	0.112778	0.0610185	1.11938	0.993205	1.26159	0.0645655	0.761709
Copper_chaperone_for_superoxide_dismutase	Wald ratio	1	0.638182	0.410909	1.89304	0.84603	4.23576	0.1204	0.848923
Cornulin	Wald ratio	1	0.176522	0.358696	1.19306	0.590656	2.40985	0.622634	0.946393
Corticotropin_releasing_factor_binding_protein	Wald ratio	1	-0.0758824	0.279706	0.926925	0.53574	1.60374	0.786165	0.956413
CUB_domain_containing_protein_1	Inverse variance weighted	2	-0.061597	0.162531	0.940262	0.683754	1.293	0.704697	0.947961
CXADR_like_membrane_protein	Wald ratio	1	-0.186667	0.19381	0.82972	0.567489	1.21313	0.335475	0.88251
Cyclic_AMP_dependent_transcription_factor_ATF_6_beta	Wald ratio	1	-0.057619	0.250952	0.94401	0.577247	1.5438	0.818401	0.960189
Cyclic_AMP_responsive_element_binding_protein_3_like_protein_4	Wald ratio	1	0.172	0.193	1.18768	0.813605	1.73374	0.372826	0.915425
Cyclin_dependent_kinase_2_interacting_protein	Wald ratio	1	0.846667	0.718333	2.33186	0.570486	9.53148	0.238536	0.88058
Cyclin_dependent_kinase_inhibitor_1B	Wald ratio	1	0.468333	0.504167	1.59733	0.59462	4.29092	0.352928	0.897587
Cyclin_H	Wald ratio	1	-0.098	0.603	0.906649	0.278071	2.95613	0.870896	0.971312
Cystatin_C	Wald ratio	1	-0.1608	0.1912	0.851462	0.585346	1.23856	0.400346	0.921926
Cystatin_D	Wald ratio	1	0.00129032	0.0630645	1.00129	0.884869	1.13303	0.983676	0.998576
Cystatin_F	Wald ratio	1	0.161307	0.0913072	1.17505	0.9825	1.40533	0.0772881	0.765768
Cystatin_M	Wald ratio	1	0.438333	0.676667	1.55012	0.411505	5.83924	0.517125	0.943015
Cystatin_S	Wald ratio	1	0.0881395	0.147674	1.09214	0.817665	1.45875	0.550607	0.943015
Cystatin_SA	Wald ratio	1	0.0569091	0.0781818	1.05856	0.908167	1.23386	0.466671	0.943015
Cystatin_SN	Wald ratio	1	0.0558929	0.0767857	1.05748	0.90973	1.22924	0.466671	0.943015
Cysteine_and_glycine_rich_protein_1	Wald ratio	1	-0.037	0.406	0.963676	0.434847	2.13563	0.927387	0.980245
Cysteine_rich_secretory_protein_2	Inverse variance weighted	2	0.0461596	0.0645629	1.04724	0.922762	1.18851	0.474636	0.943015
Cysteine_rich_secretory_protein_LCCL_domain_containing_2	Inverse variance weighted	2	-0.111959	0.185032	0.894081	0.622121	1.28493	0.545125	0.943015
Cysteine_rich_with_EGF_like_domain_protein_1	Wald ratio	1	0.188732	0.0930986	1.20772	1.00628	1.44948	0.0426387	0.70316
Cytochrome_b5	Wald ratio	1	-0.47	0.514	0.625002	0.228221	1.71162	0.360508	0.909546
Cytokine_like_protein_1	Wald ratio	1	0.106622	0.161081	1.11251	0.811316	1.52553	0.508027	0.943015
Cytokine_receptor_common_subunit_beta	Wald ratio	1	0.0435088	0.0678947	1.04447	0.914329	1.19313	0.521635	0.943015
Cytokine_receptor_like_factor_1	Wald ratio	1	-0.0826923	0.186923	0.920634	0.638227	1.328	0.658209	0.947961
Cytosolic_5'_nucleotidase_3A	Wald ratio	1	-0.1275	0.53	0.880293	0.311517	2.48755	0.809891	0.960189
Cytosolic_endo_beta_N_acetylglucosaminidase	Wald ratio	1	-0.10082	0.0985246	0.904096	0.74533	1.09668	0.306169	0.88058
Cytosolic_purine_5'_nucleotidase	Wald ratio	1	0.185833	0.3575	1.20422	0.59758	2.4267	0.603194	0.946393
Cytotoxic_and_regulatory_T_cell_molecule	Wald ratio	1	-0.03	0.178696	0.970446	0.683695	1.37746	0.866675	0.969714
D_glucuronyl_C5_epimerase	Wald ratio	1	-0.0529032	0.0751613	0.948472	0.818551	1.09901	0.481518	0.943015
dCTP_pyrophosphatase_1	Wald ratio	1	0.576667	0.855	1.78009	0.33316	9.51117	0.500016	0.943015
Death_associated_protein_kinase_2	Wald ratio	1	-0.0784615	0.151154	0.924538	0.68748	1.24334	0.603702	0.946393
Death_domain_containing_protein_CRADD	Wald ratio	1	0.0714286	0.705714	1.07404	0.269343	4.28289	0.91938	0.979845
Delta_and_Notch_like_epidermal_growth_factor_related_receptor	Inverse variance weighted	2	0.152006	0.318305	1.16417	0.623833	2.17251	0.632972	0.946393
Delta_like_protein_1	Wald ratio	1	0.343	0.39	1.40917	0.656128	3.02648	0.379137	0.917257
Delta(3,5)_Delta(2,4)_dienoyl_CoA_isomerase,_mitochondrial	Wald ratio	1	-0.28	0.165556	0.755784	0.546354	1.04549	0.0907843	0.819652
Deoxycytidylate_deaminase	Wald ratio	1	0.19375	0.49125	1.21379	0.46343	3.17911	0.693284	0.947961
Deoxyuridine_5'_triphosphate_nucleotidohydrolase,_mitochondrial	Wald ratio	1	-1.16625	0.7475	0.311533	0.0719812	1.34831	0.118712	0.848923
Dermatopontin	Wald ratio	1	0.115	0.116471	1.12187	0.892899	1.40957	0.323459	0.881148
Desmoglein_2	Inverse variance weighted	2	-0.270323	0.196111	0.763133	0.519598	1.12081	0.168073	0.877621
Diamine_acetyltransferase_2	Wald ratio	1	0.284545	0.267879	1.32916	0.786237	2.24698	0.288137	0.88058
Dickkopf_related_protein_1	Inverse variance weighted	2	-0.698833	0.571243	0.497165	0.162274	1.52318	0.221195	0.877621
Dipeptidase_1	Wald ratio	1	-0.068125	0.0827083	0.934144	0.794348	1.09854	0.410123	0.929023
Dipeptidase_2	Wald ratio	1	0.697222	0.355556	2.00817	1.00033	4.03139	0.0498863	0.753225
Dipeptidyl_peptidase_2	Wald ratio	1	-0.123958	0.1225	0.883417	0.694851	1.12315	0.311584	0.88058
Disintegrin_and_metalloproteinase_domain_containing_protein_23	Inverse variance weighted	2	-0.0905474	0.104751	0.913431	0.743892	1.12161	0.387365	0.920356
DNA_dC_>dU_editing_enzyme_APOBEC_3G	Wald ratio	1	0.1	0.3525	1.10517	0.553829	2.20538	0.77665	0.954167
DNA_directed_DNA/RNA_polymerase_mu	Wald ratio	1	0.0173333	0.442667	1.01748	0.42729	2.42289	0.968766	0.989111
DNA_polymerase_iota	Wald ratio	1	-0.391481	0.597778	0.676055	0.20948	2.18183	0.512536	0.943015
DNA_repair_protein_XRCC4	Wald ratio	1	-0.242	0.407333	0.785056	0.353323	1.74433	0.55244	0.943015
DnaJ_homolog_subfamily_B_member_1	Wald ratio	1	0.836	0.804	2.30712	0.47719	11.1545	0.298432	0.88058
DnaJ_homolog_subfamily_B_member_12	Wald ratio	1	0.62	0.49375	1.85893	0.706275	4.89273	0.209226	0.877621
DnaJ_homolog_subfamily_B_member_14	Wald ratio	1	-1.24	0.6875	0.289384	0.0752078	1.11349	0.0712883	0.761709
DnaJ_homolog_subfamily_B_member_4	Wald ratio	1	-0.295789	0.246842	0.743944	0.458589	1.20686	0.230802	0.879411
DnaJ_homolog_subfamily_B_member_6	Wald ratio	1	-0.356	0.79	0.700473	0.148912	3.29498	0.652254	0.947961
DnaJ_homolog_subfamily_C_member_17	Wald ratio	1	-0.472222	0.541481	0.623615	0.215774	1.80233	0.383158	0.917257
Dolichyl_diphosphooligosaccharide__protein_glycosyltransferase_48_kDa_subunit	Wald ratio	1	-1.2175	0.585	0.295969	0.0940339	0.931555	0.0374159	0.66399
Down_syndrome_cell_adhesion_molecule	Wald ratio	1	-0.238485	0.452424	0.787821	0.324576	1.91222	0.598106	0.946393
Dynein_light_chain_2,_cytoplasmic	Wald ratio	1	-0.05	0.675	0.951229	0.253346	3.57155	0.940951	0.980245
E3_ubiquitin_protein_ligase_CBL	Wald ratio	1	-0.0834615	0.314231	0.919926	0.496906	1.70307	0.790543	0.957785
Ecto_ADP_ribosyltransferase_3	Wald ratio	1	0.290833	0.359583	1.33754	0.661034	2.70639	0.418626	0.929023
Ecto_ADP_ribosyltransferase_4	Wald ratio	1	0.0560227	0.0514773	1.05762	0.956119	1.1699	0.276463	0.88058
Ectodysplasin_A,_secreted_form	Wald ratio	1	-0.0134783	0.161304	0.986612	0.719186	1.35348	0.933408	0.980245
Ectonucleoside_triphosphate_diphosphohydrolase_5	Wald ratio	1	0.163956	0.0930769	1.17816	0.981695	1.41395	0.0781519	0.765768
Ectonucleotide_pyrophosphatase/phosphodiesterase_family_member_2	Wald ratio	1	0.102	0.304667	1.10738	0.609482	2.01204	0.737782	0.947961
Ectonucleotide_pyrophosphatase/phosphodiesterase_family_member_5	Wald ratio	1	-0.0813889	0.0655556	0.921835	0.810683	1.04823	0.214412	0.877621
Ectonucleotide_pyrophosphatase/phosphodiesterase_family_member_6	Wald ratio	1	0.341765	0.807059	1.40743	0.289364	6.84556	0.671953	0.947961
Ectonucleotide_pyrophosphatase/phosphodiesterase_family_member_7	Wald ratio	1	0.00626374	0.0572527	1.00628	0.899468	1.12578	0.912881	0.979526
EGF_containing_fibulin_like_extracellular_matrix_protein_1	Wald ratio	1	-0.45	0.363636	0.637628	0.312632	1.30047	0.215902	0.877621
EGF_like_repeat_and_discoidin_I_like_domain_containing_protein_3	Wald ratio	1	-0.175	0.673333	0.839457	0.224308	3.1416	0.79494	0.957785
Egl_nine_homolog_1	Wald ratio	1	0.4195	0.2745	1.5212	0.888234	2.60523	0.126455	0.848923
Elafin	Wald ratio	1	-0.118235	0.148235	0.888487	0.664463	1.18804	0.425092	0.93284
Electron_transfer_flavoprotein_subunit_alpha,_mitochondrial	Wald ratio	1	-0.794444	0.768889	0.451832	0.100112	2.03924	0.301493	0.88058
EMILIN_3	Wald ratio	1	-0.0101493	0.156716	0.989902	0.728103	1.34584	0.948364	0.980245
Endoglin	Wald ratio	1	0.221053	0.238421	1.24739	0.781725	1.99044	0.353847	0.898057
Endoplasmic_reticulum_aminopeptidase_1	Inverse variance weighted	2	-0.00624835	0.0425126	0.993771	0.914321	1.08012	0.883151	0.973573
Endoplasmic_reticulum_aminopeptidase_2	Wald ratio	1	-0.0692199	0.0623404	0.933122	0.825796	1.0544	0.266847	0.88058
Endoplasmin	Wald ratio	1	-0.0560937	0.0920312	0.94545	0.789406	1.13234	0.542188	0.943015
Endostatin	Wald ratio	1	0.0355	0.3385	1.03614	0.533679	2.01166	0.916475	0.979845
Endothelial_cell_selective_adhesion_molecule	Wald ratio	1	0.0337037	0.252963	1.03428	0.629957	1.6981	0.894007	0.974708
Endothelial_cell_specific_molecule_1	Inverse variance weighted	2	-0.248838	0.259016	0.779707	0.469301	1.29542	0.336702	0.88251
Engulfment_and_cell_motility_protein_1	Inverse variance weighted	2	-0.0994573	0.593482	0.905329	0.282894	2.89727	0.866912	0.969714
Enoyl_CoA_delta_isomerase_1,_mitochondrial	Wald ratio	1	-0.668421	0.291053	0.512517	0.289707	0.906687	0.0216436	0.62326
Enoyl_CoA_delta_isomerase_2,_mitochondrial	Wald ratio	1	0.0820588	0.115588	1.08552	0.86546	1.36153	0.477751	0.943015
Enoyl_CoA_hydratase,_mitochondrial	Wald ratio	1	-0.5	0.851667	0.606531	0.114261	3.21963	0.557147	0.943015
Eosinophil_cationic_protein	Wald ratio	1	0.0364474	0.118947	1.03712	0.821446	1.30942	0.759288	0.947961
Eotaxin	Wald ratio	1	0.5325	0.3425	1.70318	0.870402	3.33276	0.120007	0.848923
Ephrin_A3	Wald ratio	1	-0.904444	0.8	0.404767	0.0843783	1.94168	0.258242	0.88058
Ephrin_A5	Wald ratio	1	-0.256	0.422	0.774142	0.338538	1.77025	0.544093	0.943015
Ephrin_B2	Wald ratio	1	-0.00166667	0.663333	0.998335	0.272042	3.66367	0.997995	0.999424
Ephrin_type_A_receptor_1	Wald ratio	1	-0.0990833	0.06675	0.905667	0.794602	1.03226	0.137704	0.848923
Ephrin_type_A_receptor_10	Wald ratio	1	0.11375	0.53375	1.12047	0.393608	3.18961	0.831237	0.964102
Ephrin_type_A_receptor_2	Wald ratio	1	-0.15	0.277857	0.860708	0.499274	1.48379	0.589303	0.943015
Ephrin_type_A_receptor_5	Wald ratio	1	-0.255556	0.588889	0.774486	0.244198	2.45633	0.664316	0.947961
Ephrin_type_B_receptor_1	Wald ratio	1	0.1725	0.1375	1.18827	0.907556	1.55582	0.209644	0.877621
Ephrin_type_B_receptor_2	Wald ratio	1	-0.273	0.405	0.761093	0.344108	1.68337	0.500264	0.943015
Ephrin_type_B_receptor_4	Wald ratio	1	-0.655455	0.347273	0.519206	0.262866	1.02552	0.0591019	0.761709
Epidermal_growth_factor	Wald ratio	1	0.0318182	0.368182	1.03233	0.501667	2.12433	0.931133	0.980245
Epidermal_growth_factor_receptor	Inverse variance weighted	2	-0.704971	0.517805	0.494123	0.17909	1.36333	0.173368	0.877621
Erythropoietin	Wald ratio	1	0.305714	0.565714	1.35759	0.447945	4.11449	0.588918	0.943015
Extracellular_matrix_protein_1	Wald ratio	1	0.608955	0.0619403	1.83851	1.62833	2.07582	8.25e-23	1.04e-19
FAD_linked_sulfhydryl_oxidase_ALR	Wald ratio	1	-0.21	0.69	0.810584	0.209632	3.13428	0.760863	0.947961
Fas_apoptotic_inhibitory_molecule_1	Wald ratio	1	-0.87	0.658571	0.418952	0.115233	1.52318	0.186488	0.877621
Fas_apoptotic_inhibitory_molecule_3	Wald ratio	1	0.584375	0.545	1.79387	0.616421	5.22041	0.283609	0.88058
Fatty_acid_binding_protein,_liver	Wald ratio	1	0.202727	0.376364	1.22474	0.585701	2.56101	0.59013	0.943015
Fc_receptor_like_B	Wald ratio	1	0.140847	0.142542	1.15125	0.870632	1.52231	0.323099	0.881148
Fc_receptor_like_protein_1	Wald ratio	1	0.0621053	0.102895	1.06407	0.869734	1.30184	0.546123	0.943015
Fc_receptor_like_protein_3	Wald ratio	1	0.0749091	0.0701818	1.07779	0.939275	1.23672	0.28581	0.88058
Fc_receptor_like_protein_4	Wald ratio	1	0.0512389	0.0569027	1.05257	0.941491	1.17676	0.367872	0.915055
Fc_receptor_like_protein_6	Wald ratio	1	-0.262	0.324667	0.769511	0.407242	1.45404	0.419677	0.929023
Fetuin_B	Wald ratio	1	0.01	0.228889	1.01005	0.644924	1.58189	0.965152	0.987816
Fibrinogen_gamma_chain	Wald ratio	1	0.0555556	0.28	1.05713	0.610642	1.83007	0.842722	0.967485
Fibrinogen_like_protein_1	Wald ratio	1	-0.151765	0.0961765	0.85919	0.711578	1.03742	0.11457	0.848923
Fibroblast_growth_factor_23	Wald ratio	1	1.234	0.814	3.43494	0.696672	16.936	0.129527	0.848923
Fibroblast_growth_factor_binding_protein_1	Wald ratio	1	-0.62625	0.60375	0.534593	0.16372	1.7456	0.299611	0.88058
Fibroblast_growth_factor_binding_protein_3	Wald ratio	1	0.0517241	0.144483	1.05309	0.793373	1.39782	0.720347	0.947961
Fibroblast_growth_factor_receptor_1	Wald ratio	1	0.425714	0.761429	1.53068	0.344147	6.80811	0.576094	0.943015
Fibroblast_growth_factor_receptor_3	Wald ratio	1	-0.0782353	0.26	0.924747	0.555529	1.53936	0.763487	0.947961
fibromodulin	Wald ratio	1	-0.190417	0.271667	0.826615	0.485351	1.40783	0.483353	0.943015
Fibronectin	Wald ratio	1	-0.413889	0.279444	0.661074	0.382281	1.14319	0.138576	0.848923
Fibronectin_Fragment_3	Wald ratio	1	-0.465625	0.314375	0.627743	0.338985	1.16247	0.138576	0.848923
Fibronectin_Fragment_4	Wald ratio	1	-0.52375	0.2725	0.592295	0.347201	1.0104	0.0546034	0.761709
Fibulin_1	Inverse variance weighted	2	0.515884	0.435841	1.67512	0.712935	3.93587	0.236551	0.88058
Fibulin_5	Wald ratio	1	-0.33875	0.5225	0.712661	0.25593	1.98447	0.516775	0.943015
Ficolin_1	Wald ratio	1	0.19375	0.193333	1.21379	0.830952	1.77302	0.316269	0.881148
Ficolin_2	Wald ratio	1	-0.0196386	0.0856627	0.980553	0.828998	1.15981	0.818671	0.960189
Folate_receptor_beta	Wald ratio	1	-0.2968	0.49	0.743193	0.284449	1.94177	0.544704	0.943015
Folate_receptor_gamma	Wald ratio	1	0.0257258	0.086129	1.02606	0.866679	1.21475	0.765177	0.947961
Follistatin_related_protein_1	Wald ratio	1	0.353333	0.272	1.42381	0.835448	2.42651	0.193937	0.877621
Follistatin_related_protein_4	Wald ratio	1	-0.43	0.877	0.650509	0.11661	3.62887	0.623916	0.946393
Forkhead_box_protein_O3	Wald ratio	1	-0.995	0.975	0.369723	0.0546941	2.49927	0.307485	0.88058
Formimidoyltransferase_cyclodeaminase	Wald ratio	1	0.334719	0.151011	1.39755	1.0395	1.87893	0.0266561	0.62326
Four_jointed_box_protein_1	Inverse variance weighted	3	0.085171	0.168063	1.0889	0.783305	1.51373	0.61231	0.946393
Four_jointed_box_protein_1	Weighted median	3	0.0891246	0.191759	1.09322	0.75072	1.59197	0.642093
Four_jointed_box_protein_1	MR Egger	3	0.0815557	0.97798	1.08497	0.159568	7.37721	0.947034
Four_jointed_box_protein_1	intercept	3	0.000519967	0.136505	1.00052	0.765651	1.30744	0.997575
Fructose_1,6_bisphosphatase_isozyme_2	Wald ratio	1	-0.1295	0.2935	0.878535	0.494227	1.56168	0.659049	0.947961
Fumarate_hydratase,_mitochondrial	Wald ratio	1	-0.522	0.283333	0.593333	0.340502	1.0339	0.0654235	0.761709
Fumarylacetoacetase	Wald ratio	1	-0.0222297	0.125338	0.978016	0.76499	1.25036	0.859227	0.967914
Galactoside_3(4)_L_fucosyltransferase	Wald ratio	1	0.0172727	0.0657576	1.01742	0.894391	1.15738	0.792803	0.957785
Galectin_2	Wald ratio	1	-0.148571	0.189048	0.861938	0.595053	1.24852	0.431929	0.937095
Galectin_3	Wald ratio	1	0.268596	0.126842	1.30813	1.02019	1.67734	0.0342119	0.66399
Galectin_3_binding_protein	Wald ratio	1	-0.132	0.259	0.876341	0.527482	1.45592	0.610295	0.946393
Galectin_4	Wald ratio	1	-1.912	0.776	0.147785	0.0322912	0.676353	0.0137428	0.531103
Galectin_related_protein	Wald ratio	1	0.895	0.52875	2.44734	0.868185	6.89882	0.090518	0.819652
Gamma_crystallin_D	Wald ratio	1	-0.2425	0.354167	0.784664	0.391932	1.57093	0.49353	0.943015
Gamma_glutamyl_hydrolase	Wald ratio	1	-0.0734921	0.122698	0.929144	0.730533	1.18175	0.549196	0.943015
Gamma_interferon_inducible_protein_16	Wald ratio	1	0.735556	0.536667	2.08664	0.728833	5.97403	0.1705	0.877621
Gamma_soluble_NSF_attachment_protein	Wald ratio	1	0.484286	0.557143	1.62302	0.544594	4.83696	0.384721	0.917523
Ganglioside_GM2_activator	Wald ratio	1	-0.120313	0.169375	0.886643	0.636171	1.23573	0.477498	0.943015
Gastrokine_2	Wald ratio	1	0.050119	0.122738	1.0514	0.826589	1.33734	0.683023	0.947961
GDNF_family_receptor_alpha_1	Wald ratio	1	-0.367	0.21	0.69281	0.459048	1.04561	0.08053	0.771136
GDNF_family_receptor_alpha_2	Inverse variance weighted	2	0.0885356	0.153976	1.09257	0.807948	1.47747	0.565294	0.943015
GDNF_family_receptor_alpha_like	Inverse variance weighted	2	0.122968	0.217887	1.13085	0.737793	1.7333	0.572506	0.943015
GDP_fucose_protein_O_fucosyltransferase_1	Wald ratio	1	0.0661538	0.169231	1.06839	0.766793	1.48861	0.695864	0.947961
Gelsolin	Wald ratio	1	0.788462	0.436923	2.20001	0.934347	5.18013	0.0711408	0.761709
Geranylgeranyl_pyrophosphate_synthase	Wald ratio	1	-0.308462	0.44	0.734576	0.3101	1.74009	0.483272	0.943015
Glia_derived_nexin	Inverse variance weighted	2	-0.0692719	0.066181	0.933073	0.819561	1.06231	0.295236	0.88058
Glucokinase_regulatory_protein	Wald ratio	1	0.22	0.438889	1.24608	0.527175	2.94533	0.616184	0.946393
Glucosamine_6_phosphate_isomerase_1	Inverse variance weighted	2	0.122865	0.388881	1.13073	0.52764	2.42316	0.752043	0.947961
Glucose_6_phosphate_1_dehydrogenase	Wald ratio	1	-0.987273	0.875455	0.372591	0.0669932	2.07222	0.259436	0.88058
Glucoside_xylosyltransferase_1	Wald ratio	1	0.858333	0.658333	2.35923	0.649209	8.57342	0.192303	0.877621
Glutamate__cysteine_ligase_regulatory_subunit	Wald ratio	1	0.08625	0.52875	1.09008	0.386702	3.07283	0.870424	0.971312
Glutaminyl_peptide_cyclotransferase	Wald ratio	1	0.210455	0.197273	1.23424	0.83845	1.81686	0.286053	0.88058
Glutamyl_aminopeptidase	Wald ratio	1	-0.115862	0.141724	0.890598	0.674596	1.17576	0.413632	0.929023
Glutaredoxin_1	Wald ratio	1	-0.33	0.55625	0.718924	0.241654	2.13881	0.553008	0.943015
Glutaredoxin_2,_mitochondrial	Wald ratio	1	-0.259481	0.246494	0.771452	0.475871	1.25063	0.292484	0.88058
Glutaredoxin_3	Wald ratio	1	0.12	0.5625	1.1275	0.374374	3.39567	0.831067	0.964102
Glutathione_peroxidase_7	Wald ratio	1	0.122857	0.111714	1.13072	0.908371	1.4075	0.271444	0.88058
Glutathione_reductase,_mitochondrial	Wald ratio	1	-0.09	0.373636	0.913931	0.439408	1.9009	0.809651	0.960189
Glutathione_S_transferase_A1	Wald ratio	1	-0.0281081	0.127297	0.972283	0.757592	1.24782	0.825243	0.961813
Glutathione_S_transferase_Mu_3	Inverse variance weighted	2	0.109297	0.113299	1.11549	0.893357	1.39286	0.334707	0.88251
Glutathione_S_transferase_omega_1	Wald ratio	1	0.0514634	0.0508537	1.05281	0.952934	1.16316	0.311543	0.88058
Glutathione_S_transferase_P	Wald ratio	1	-0.0776923	0.295385	0.925249	0.518588	1.6508	0.792535	0.957785
Glutathione_synthetase	Wald ratio	1	-0.658235	0.231765	0.517764	0.328738	0.815482	0.00450992	0.285027
Glycerophosphocholine_phosphodiesterase_GPCPD1	Wald ratio	1	-1.01714	0.758571	0.361627	0.081762	1.59945	0.179964	0.877621
Glycine_amidinotransferase,_mitochondrial	Wald ratio	1	0.214444	0.247222	1.23917	0.763295	2.01174	0.385714	0.91816
Glycine_N_methyltransferase	Wald ratio	1	-0.180909	0.176818	0.834511	0.590094	1.18017	0.306243	0.88058
Glycogen_phosphorylase,_liver_form	Inverse variance weighted	2	-0.193255	0.34784	0.824272	0.416853	1.62989	0.578494	0.943015
Glycolipid_transfer_protein_domain_containing_protein_2	Inverse variance weighted	3	0.0136581	0.157276	1.01375	0.744827	1.37977	0.930798	0.980245
Glycolipid_transfer_protein_domain_containing_protein_2	Weighted median	3	0.00809842	0.167047	1.00813	0.726648	1.39865	0.961334
Glycolipid_transfer_protein_domain_containing_protein_2	MR Egger	3	-0.354357	0.534324	0.701624	0.246195	1.99954	0.627202
Glycolipid_transfer_protein_domain_containing_protein_2	intercept	3	0.0700068	0.0971405	1.07252	0.886576	1.29745	0.602451
Glycoprotein_endo_alpha_1,2_mannosidase	Wald ratio	1	-0.0572593	0.0528148	0.944349	0.851483	1.04734	0.278298	0.88058
Glycosaminoglycan_xylosylkinase	Wald ratio	1	-0.62125	0.51625	0.537272	0.195323	1.47787	0.228826	0.879135
Glycosyltransferase_like_protein_LARGE1	Wald ratio	1	0.155455	0.362727	1.16819	0.573791	2.37833	0.668235	0.947961
Glycylpeptide_N_tetradecanoyltransferase_2	Wald ratio	1	-0.16	0.61125	0.852144	0.257162	2.82371	0.793507	0.957785
Glypican_1	Wald ratio	1	0.032381	0.0993651	1.03291	0.850123	1.255	0.744516	0.947961
Glypican_5	Inverse variance weighted	2	-0.185324	0.0889661	0.830835	0.697887	0.989109	0.037243	0.66399
GMP_reductase_2	Wald ratio	1	-0.207	0.2214	0.81302	0.526795	1.25476	0.349809	0.896515
Golgi_associated_plant_pathogenesis_related_protein_1	Wald ratio	1	-0.0553571	0.150714	0.946147	0.704155	1.2713	0.713396	0.947961
Golgi_membrane_protein_1	Wald ratio	1	0.149231	0.178462	1.16094	0.818277	1.6471	0.403039	0.922239
GRAM_domain_containing_protein_1C	Wald ratio	1	0.000645161	0.12871	1.00065	0.777536	1.28778	0.996001	0.999163
Grancalcin	Wald ratio	1	0.112558	0.128605	1.11914	0.869787	1.43997	0.381451	0.917257
Granulins	Wald ratio	1	0.03	0.229091	1.03045	0.657692	1.61449	0.895813	0.974708
Granulysin	Wald ratio	1	-0.0335	0.101	0.967055	0.793374	1.17876	0.740129	0.947961
Granzyme_B	Wald ratio	1	-0.34875	0.455625	0.70557	0.288871	1.72336	0.444014	0.942832
Granzyme_K	Wald ratio	1	0.155714	0.282857	1.16849	0.671202	2.03422	0.581973	0.943015
Granzyme_M	Wald ratio	1	-1.34167	1.18833	0.26141	0.0254561	2.68443	0.258884	0.88058
Gremlin_1	Wald ratio	1	-0.0657143	0.0653247	0.936398	0.823863	1.06431	0.314433	0.88058
Gremlin_2	Wald ratio	1	1.05929	0.66	2.88431	0.791113	10.5159	0.108499	0.848923
Group_XIIB_secretory_phospholipase_A2_like_protein	Wald ratio	1	-1.064	0.435333	0.345073	0.14701	0.809979	0.0145212	0.531103
Growth_arrest_specific_protein_1	Inverse variance weighted	2	-0.657474	0.444587	0.518158	0.216781	1.23852	0.139183	0.848923
Growth_arrest_specific_protein_6	Wald ratio	1	-0.135769	0.16	0.873044	0.63803	1.19462	0.396127	0.921926
Growth_hormone_receptor	Wald ratio	1	0.0928571	0.205238	1.0973	0.73388	1.6407	0.650955	0.947961
Growth_regulated_alpha_protein	Wald ratio	1	-0.00421875	0.07625	0.99579	0.857556	1.15631	0.955877	0.98223
Growth/differentiation_factor_15	Wald ratio	1	0.168222	0.107333	1.1832	0.958725	1.46023	0.117047	0.848923
GTP_binding_protein_SAR1a	Wald ratio	1	-0.231333	0.299333	0.793475	0.441302	1.42669	0.439624	0.9399
Guanine_nucleotide_exchange_factor_DBS	Wald ratio	1	-0.24381	0.188571	0.783637	0.541501	1.13404	0.196036	0.877621
Guanylate_kinase	Wald ratio	1	-0.426944	0.298611	0.6525	0.363411	1.17156	0.152784	0.859364
Haloacid_dehalogenase_like_hydrolase_domain_containing_protein_2	Wald ratio	1	-0.20125	0.588333	0.817708	0.258106	2.59058	0.7323	0.947961
Haloacid_dehalogenase_like_hydrolase_domain_containing_protein_3	Wald ratio	1	0.222778	0.221667	1.24954	0.809216	1.92947	0.314891	0.88058
Haptoglobin	Wald ratio	1	-0.00472973	0.0662162	0.995281	0.874141	1.13321	0.943057	0.980245
Haptoglobin	Wald ratio	1	-0.00507246	0.0710145	0.99494	0.865662	1.14353	0.943057	0.980245
Heat_shock_70_kDa_protein_1_like	Wald ratio	1	-0.253889	0.512222	0.775778	0.284266	2.11714	0.620133	0.946393
Heat_shock_70_kDa_protein_13	Wald ratio	1	-0.570909	0.473636	0.565012	0.223301	1.42963	0.228059	0.879135
Heat_shock_protein_beta_1	Wald ratio	1	-0.595185	0.205926	0.55146	0.368321	0.825662	0.00384889	0.270278
Hedgehog_interacting_protein	Wald ratio	1	-0.210417	0.359583	0.810247	0.400437	1.63946	0.558435	0.943015
Hematopoietic_prostaglandin_D_synthase	Wald ratio	1	-0.138537	0.123902	0.870631	0.682915	1.10995	0.26352	0.88058
Heme_binding_protein_1	Wald ratio	1	0.181314	0.0829927	1.19879	1.01882	1.41055	0.0289111	0.62326
Heme_oxygenase_1	Wald ratio	1	-1.32231	0.710769	0.26652	0.0661775	1.07337	0.0628304	0.761709
Hemoglobin_subunit_zeta	Wald ratio	1	-0.012973	0.0564865	0.987111	0.883657	1.10268	0.818352	0.960189
Heparan_sulfate_6_O_sulfotransferase_1	Wald ratio	1	0.113333	0.260667	1.12001	0.671949	1.86683	0.66372	0.947961
Hepatitis_A_virus_cellular_receptor_1	Wald ratio	1	0.0575676	0.133514	1.05926	0.815365	1.3761	0.666342	0.947961
Hepatitis_A_virus_cellular_receptor_2	Wald ratio	1	-0.0547692	0.0776923	0.946704	0.812982	1.10242	0.480841	0.943015
Hepatocyte_growth_factor_activator	Wald ratio	1	-0.0554717	0.0756604	0.946039	0.815653	1.09727	0.463457	0.943015
Hepatocyte_growth_factor_like_protein	Wald ratio	1	0.00294118	0.449412	1.00295	0.415652	2.42005	0.994778	0.999163
Hepatocyte_growth_factor_receptor	Wald ratio	1	-0.267692	0.296923	0.765143	0.42756	1.36927	0.367294	0.915055
Hepatoma_derived_growth_factor	Wald ratio	1	-0.4075	0.5025	0.665311	0.248478	1.7814	0.417397	0.929023
Hepatoma_derived_growth_factor_related_protein_3	Wald ratio	1	-0.725556	0.432222	0.484056	0.207482	1.1293	0.0932177	0.820554
Heterogeneous_nuclear_ribonucleoprotein_A/B	Wald ratio	1	0.303846	0.553846	1.35506	0.457631	4.01238	0.583272	0.943015
Hexokinase_2	Wald ratio	1	1.74833	0.716667	5.74502	1.41011	23.4062	0.0147062	0.531103
Histatin_3	Wald ratio	1	-1.11667	0.716667	0.327369	0.0803524	1.33376	0.1192	0.848923
Histo_blood_group_ABO_system_transferase	Wald ratio	1	0.0420155	0.0687597	1.04291	0.911418	1.19337	0.541167	0.943015
Histone_chaperone_ASF1A	Wald ratio	1	0.342222	0.44	1.40807	0.594415	3.3355	0.4367	0.9399
Homer_protein_homolog_2	Wald ratio	1	0.115556	0.6	1.1225	0.346302	3.63844	0.847278	0.967914
HRAS_like_suppressor_2	Wald ratio	1	0.158	1.186	1.17117	0.114571	11.9719	0.894019	0.974708
Hyaluronan_and_proteoglycan_link_protein_1	Wald ratio	1	0.487273	0.374545	1.62787	0.781269	3.39187	0.193268	0.877621
Hyaluronan_and_proteoglycan_link_protein_4	Wald ratio	1	-1.05091	0.496364	0.34962	0.132155	0.924931	0.0342415	0.66399
Hyaluronidase_1	Wald ratio	1	-0.152917	0.335417	0.858201	0.44471	1.65616	0.648461	0.947961
Hydroxyacyl_coenzyme_A_dehydrogenase,_mitochondrial	Wald ratio	1	0.0328571	0.603571	1.0334	0.316592	3.37318	0.956586	0.98223
ICOS_ligand	Wald ratio	1	0.18375	0.605	1.20172	0.367126	3.93358	0.761342	0.947961
IGF_like_family_receptor_1	Wald ratio	1	0.00857143	0.0992063	1.00861	0.830379	1.22509	0.931148	0.980245
Immunoglobulin_lambda_like_polypeptide_1	Wald ratio	1	-0.190714	0.372857	0.826369	0.397916	1.71615	0.609005	0.946393
Immunoglobulin_superfamily_containing_leucine_rich_repeat_protein_2	Wald ratio	1	-0.220625	0.253125	0.802017	0.488337	1.31719	0.383424	0.917257
Immunoglobulin_superfamily_DCC_subclass_member_4	Wald ratio	1	0.367647	0.211176	1.44433	0.954795	2.18486	0.0816929	0.776389
Immunoglobulin_superfamily_member_3	Wald ratio	1	-0.413636	0.550909	0.661241	0.224604	1.94672	0.452758	0.943015
Immunoglobulin_superfamily_member_8	Wald ratio	1	-0.4025	0.3225	0.668646	0.355368	1.2581	0.212008	0.877621
Importin_subunit_alpha_7	Wald ratio	1	-0.938889	0.743889	0.391062	0.0909986	1.68057	0.2069	0.877621
Inactive_pancreatic_lipase_related_protein_1	Wald ratio	1	-0.541333	0.269333	0.581972	0.343274	0.98665	0.0444417	0.720183
Inactive_tyrosine_protein_kinase_7	Wald ratio	1	-0.53375	0.56625	0.586402	0.193283	1.77909	0.345883	0.88861
Inactive_tyrosine_protein_kinase_transmembrane_receptor_ROR1	Inverse variance weighted	2	0.112393	0.258448	1.11895	0.674242	1.85698	0.663652	0.947961
Inhibin_beta_B_chain	Inverse variance weighted	2	-0.103595	0.12981	0.90159	0.699057	1.1628	0.424839	0.93284
Inhibin_beta_C_chain	Wald ratio	1	0.00478873	0.0550704	1.0048	0.901992	1.11933	0.930706	0.980245
Inorganic_pyrophosphatase	Wald ratio	1	0.195556	0.258889	1.21599	0.732079	2.01976	0.45003	0.943015
Inorganic_pyrophosphatase_2,_mitochondrial	Wald ratio	1	0.852	0.459	2.34433	0.953477	5.76405	0.0634238	0.761709
Inosine_triphosphate_pyrophosphatase	Wald ratio	1	-0.00075188	0.0639098	0.999248	0.881602	1.13259	0.990613	0.999163
Inositol_monophosphatase_3	Wald ratio	1	-0.112667	0.197111	0.893448	0.607135	1.31478	0.5676	0.943015
Inositol_trisphosphate_3_kinase_A	Wald ratio	1	0.301429	0.572857	1.35179	0.439828	4.15465	0.59876	0.946393
Insulin_like_growth_factor_1_receptor	Wald ratio	1	0.56	0.433333	1.75067	0.748763	4.09323	0.196251	0.877621
Insulin_like_growth_factor_binding_protein_1	Wald ratio	1	-0.185	0.49875	0.831104	0.312688	2.20902	0.710692	0.947961
Insulin_like_growth_factor_binding_protein_3	Inverse variance weighted	2	0.143724	0.281885	1.15457	0.664467	2.00615	0.610143	0.946393
Insulin_like_growth_factor_binding_protein_4	Wald ratio	1	0.26	0.67	1.29693	0.34882	4.82205	0.697972	0.947961
Insulin_like_growth_factor_binding_protein_5	Wald ratio	1	-1.19	0.914	0.304221	0.0507197	1.82474	0.192927	0.877621
Insulin_like_growth_factor_binding_protein_7	Wald ratio	1	-0.0103333	0.150333	0.98972	0.737133	1.32886	0.9452	0.980245
Insulin_like_growth_factor_binding_protein_complex_acid_labile_subunit	Wald ratio	1	0.0976923	0.324615	1.10262	0.583592	2.08327	0.763454	0.947961
Insulin_like_peptide_INSL5	Wald ratio	1	-0.245	0.661667	0.782705	0.213981	2.86299	0.711176	0.947961
Integrin_alpha_2	Wald ratio	1	-0.503333	0.457778	0.604512	0.246455	1.48277	0.271544	0.88058
Intelectin_1	Wald ratio	1	-0.27	0.755	0.763379	0.173809	3.35281	0.720631	0.947961
Inter_alpha_trypsin_inhibitor_heavy_chain_H1	Wald ratio	1	0.0278431	0.0911765	1.02823	0.859966	1.22943	0.76008	0.947961
Inter_alpha_trypsin_inhibitor_heavy_chain_H2	Wald ratio	1	-0.0449505	0.0829703	0.956045	0.812555	1.12487	0.58798	0.943015
Inter_alpha_trypsin_inhibitor_heavy_chain_H3	Wald ratio	1	-0.0711905	0.0933333	0.931284	0.775596	1.11823	0.445609	0.942832
Inter_alpha_trypsin_inhibitor_heavy_chain_H4	Wald ratio	1	0.15	0.451429	1.16183	0.479601	2.81454	0.739679	0.947961
Inter_alpha_trypsin_inhibitor_heavy_chain_H5	Wald ratio	1	0.0383871	0.147097	1.03913	0.778861	1.38638	0.79412	0.957785
Intercellular_adhesion_molecule_1	Wald ratio	1	-0.0317544	0.0342982	0.968744	0.905762	1.03611	0.354534	0.898057
Intercellular_adhesion_molecule_4	Wald ratio	1	-0.200909	0.366364	0.817987	0.398925	1.67726	0.583426	0.943015
Interferon_alpha/beta_receptor_1	Wald ratio	1	-0.0383099	0.0970423	0.962415	0.795716	1.16404	0.693009	0.947961
Interferon_gamma_receptor_1	Wald ratio	1	0.545714	0.661429	1.72584	0.472043	6.30987	0.409341	0.929023
Interferon_induced_GTP_binding_protein_Mx1	Wald ratio	1	-0.161515	0.119697	0.850854	0.672925	1.07583	0.177219	0.877621
Interferon_induced_protein_with_tetratricopeptide_repeats_3	Wald ratio	1	-0.692222	0.49	0.500463	0.191547	1.30758	0.157744	0.862842
Interferon_regulatory_factor_3	Wald ratio	1	-0.671429	0.664286	0.510978	0.13898	1.87868	0.312135	0.88058
Interleukin_1_Receptor_accessory_protein	Wald ratio	1	-0.0510563	0.0527465	0.950225	0.856895	1.05372	0.333066	0.88251
Interleukin_1_receptor_antagonist_protein	Wald ratio	1	0.598333	0.22	1.81908	1.18191	2.79976	0.00653418	0.393295
Interleukin_1_receptor_like_1	Wald ratio	1	0.0505714	0.0565714	1.05187	0.941474	1.17522	0.371354	0.915425
Interleukin_1_receptor_like_2	Wald ratio	1	0.221875	0.2825	1.24842	0.717613	2.17184	0.43222	0.937095
Interleukin_1_receptor_type_1	Wald ratio	1	0.121053	0.255789	1.12868	0.68366	1.86339	0.636034	0.946393
Interleukin_1_receptor_type_2	Wald ratio	1	0.0607317	0.0963415	1.06261	0.879768	1.28346	0.528446	0.943015
Interleukin_10_receptor_subunit_beta	Wald ratio	1	0.484286	0.567143	1.62302	0.534024	4.9327	0.393158	0.921926
Interleukin_12_receptor_subunit_beta_1	Wald ratio	1	-0.12625	0.5175	0.881394	0.319643	2.43039	0.807261	0.960189
Interleukin_13_receptor_subunit_alpha_1	Wald ratio	1	0.0662069	0.189655	1.06845	0.736742	1.5495	0.727021	0.947961
Interleukin_15_receptor_subunit_alpha	Wald ratio	1	0.0065	0.105	1.00652	0.819304	1.23652	0.950639	0.980245
Interleukin_16	Wald ratio	1	-0.0253774	0.065566	0.974942	0.857369	1.10864	0.698719	0.947961
Interleukin_17_receptor_D	Wald ratio	1	0.113095	0.116429	1.11974	0.891273	1.40677	0.331364	0.88251
Interleukin_17B	Wald ratio	1	-0.372857	0.582857	0.688764	0.219752	2.15878	0.522364	0.943015
Interleukin_18_receptor_1	Wald ratio	1	0.0037931	0.145517	1.0038	0.754711	1.3351	0.979204	0.995068
Interleukin_18_receptor_accessory_protein	Wald ratio	1	0.0475	0.5275	1.04865	0.372917	2.9488	0.92825	0.980245
Interleukin_2_receptor_subunit_alpha	Wald ratio	1	-0.8625	0.7675	0.422105	0.0937803	1.8999	0.261107	0.88058
Interleukin_2_receptor_subunit_beta	Wald ratio	1	0.149	0.454	1.16067	0.476713	2.82594	0.742765	0.947961
Interleukin_20_receptor_subunit_alpha	Wald ratio	1	0.35	0.705	1.41907	0.356365	5.65082	0.619574	0.946393
Interleukin_22	Wald ratio	1	-0.208462	0.697692	0.811832	0.206813	3.18679	0.765102	0.947961
Interleukin_22_receptor_subunit_alpha_2	Wald ratio	1	-0.216	0.46	0.805735	0.327064	1.98496	0.638666	0.946393
Interleukin_27_receptor_subunit_alpha	Wald ratio	1	-0.103824	0.0683333	0.901384	0.788394	1.03057	0.12867	0.848923
Interleukin_27_subunit_beta	Wald ratio	1	-0.0398214	0.0375	0.960961	0.892864	1.03425	0.288279	0.88058
Interleukin_5_receptor_subunit_alpha	Inverse variance weighted	2	0.0974202	0.102439	1.10232	0.901802	1.34743	0.3416	0.88251
Interleukin_6_receptor_subunit_alpha	Wald ratio	1	-0.0289109	0.0361386	0.971503	0.90507	1.04281	0.423711	0.93284
Interleukin_6_receptor_subunit_beta	Wald ratio	1	0.203514	0.156486	1.2257	0.901947	1.66567	0.193423	0.877621
Interstitial_collagenase	Wald ratio	1	0.0304651	0.0911628	1.03093	0.862247	1.23262	0.738241	0.947961
Isoaspartyl_peptidase/L_asparaginase	Wald ratio	1	0.169048	0.20619	1.18418	0.790503	1.7739	0.412295	0.929023
Isochorismatase_domain_containing_protein_1	Wald ratio	1	-0.28625	0.24375	0.751075	0.465799	1.21106	0.240251	0.88058
Isocitrate_dehydrogenase_[NADP]_cytoplasmic	Wald ratio	1	-0.0857143	0.238571	0.917856	0.575041	1.46504	0.719385	0.947961
Isoform_L_VEGF165	Inverse variance weighted	2	-0.0363486	0.0844125	0.964304	0.817261	1.1378	0.666754	0.947961
Isopentenyl_diphosphate_Delta_isomerase_1	Wald ratio	1	0.808182	0.587273	2.24382	0.709729	7.09391	0.168772	0.877621
Isovaleryl_CoA_dehydrogenase,_mitochondrial	Wald ratio	1	-0.107273	0.36	0.898281	0.443582	1.81907	0.765719	0.947961
Kallikrein_10	Inverse variance weighted	3	-0.0675474	0.103711	0.934683	0.762754	1.14537	0.514849	0.943015
Kallikrein_10	Weighted median	3	-0.0705225	0.105927	0.931907	0.757191	1.14694	0.505561
Kallikrein_10	MR Egger	3	-0.0860798	0.150953	0.917521	0.682531	1.23342	0.67007
Kallikrein_10	intercept	3	0.00686362	0.0406227	1.00689	0.929827	1.09033	0.893443
Kallikrein_11	Wald ratio	1	0.0541892	0.0560811	1.05568	0.945795	1.17834	0.333912	0.88251
Kallikrein_12	Wald ratio	1	0.0928571	0.278571	1.0973	0.635627	1.89431	0.738883	0.947961
Kallikrein_13	Wald ratio	1	-0.0111364	0.0925	0.988925	0.824947	1.1855	0.904172	0.976815
Kallikrein_14	Inverse variance weighted	3	-0.213857	0.167692	0.807464	0.581274	1.12167	0.202206	0.877621
Kallikrein_14	Weighted median	3	-0.118537	0.200358	0.888219	0.599752	1.31543	0.554101
Kallikrein_14	MR Egger	3	-0.103767	0.735661	0.901436	0.213171	3.8119	0.910792
Kallikrein_14	intercept	3	-0.0212503	0.134611	0.978974	0.751948	1.27454	0.900323
Kallistatin	Wald ratio	1	-0.157556	0.105111	0.854229	0.695188	1.04966	0.133888	0.848923
KDEL_motif_containing_protein_2	Wald ratio	1	0.0504902	0.139706	1.05179	0.799848	1.38308	0.717798	0.947961
Keratin,_type_I_cytoskeletal_20	Wald ratio	1	0.37	0.673333	1.44773	0.386844	5.41804	0.582659	0.943015
Keratin,_type_II_cytoskeletal_1	Wald ratio	1	-0.35125	0.55125	0.703808	0.238902	2.07342	0.524002	0.943015
Keratin,_type_II_cytoskeletal_5	Wald ratio	1	-0.174375	0.275625	0.839982	0.489388	1.44174	0.52696	0.943015
Killer_cell_lectin_like_receptor_subfamily_B_member_1	Wald ratio	1	0.0778261	0.197826	1.08093	0.733511	1.59291	0.694019	0.947961
Kinesin_light_chain_1	Wald ratio	1	0.0422222	0.523333	1.04313	0.373996	2.90943	0.935697	0.980245
Kininogen_1	Wald ratio	1	0.205588	0.207353	1.22825	0.818057	1.84412	0.321447	0.881148
Kininogen,_HMW,_Two_Chain	Inverse variance weighted	2	-0.113046	0.193075	0.89311	0.611724	1.30393	0.558212	0.943015
Kininostatin	Wald ratio	1	-0.07875	0.16375	0.924271	0.670521	1.27405	0.630576	0.946393
Klotho	Inverse variance weighted	2	0.147183	0.244805	1.15857	0.717032	1.87199	0.54769	0.943015
Kremen_protein_1	Wald ratio	1	-0.0282609	0.276087	0.972135	0.56587	1.67008	0.918469	0.979845
Kunitz_type_protease_inhibitor_2	Wald ratio	1	0.0250725	0.0663768	1.02539	0.900301	1.16786	0.705632	0.947961
Kunitz_type_protease_inhibitor_3	Wald ratio	1	-0.044	0.150333	0.956954	0.712729	1.28486	0.769765	0.94958
Kynureninase	Wald ratio	1	-0.205217	0.108043	0.81447	0.659032	1.00657	0.0575124	0.761709
L_Selectin	Wald ratio	1	-0.112895	0.108947	0.893245	0.721494	1.10588	0.300094	0.88058
L_xylulose_reductase	Wald ratio	1	0.0408333	0.564167	1.04168	0.344751	3.14747	0.942301	0.980245
Lactadherin	Wald ratio	1	0.175385	0.166923	1.1917	0.859173	1.65294	0.2934	0.88058
Lactase_phlorizin_hydrolase	Wald ratio	1	0.0122857	0.0490476	1.01236	0.919571	1.11451	0.802212	0.960189
Lactoperoxidase	Wald ratio	1	0.0624138	0.203448	1.0644	0.714377	1.58593	0.759011	0.947961
Lactosylceramide_4_alpha_galactosyltransferase	Wald ratio	1	-1.115	0.57125	0.327915	0.10703	1.00466	0.0509548	0.757728
Lactotransferrin	Wald ratio	1	0.676111	0.403889	1.96622	0.890911	4.33939	0.0941301	0.820554
Lactoylglutathione_lyase	Wald ratio	1	0.689375	0.39125	1.99247	0.92545	4.28974	0.0780725	0.765768
Laminin_subunit_gamma_2	Wald ratio	1	-0.0403226	0.0796774	0.96048	0.821609	1.12282	0.612805	0.946393
LanC_like_protein_1	Wald ratio	1	0.245	0.49375	1.27762	0.485416	3.36272	0.619752	0.946393
Layilin	Wald ratio	1	-1.272	0.782	0.280271	0.0605237	1.29786	0.103822	0.848923
Left_right_determination_factor_2	Wald ratio	1	0.079434	0.0954717	1.08267	0.897905	1.30546	0.4054	0.923289
Legumain	Wald ratio	1	0.186875	0.325	1.20548	0.637548	2.27932	0.565291	0.943015
Leptin_receptor	Wald ratio	1	-0.04975	0.12525	0.951467	0.744353	1.21621	0.691216	0.947961
Leucine_rich_repeat_and_immunoglobulin_like_domain_containing_nogo_receptor_interacting_protein_1	Wald ratio	1	-0.28875	0.49375	0.749199	0.284649	1.9719	0.558675	0.943015
Leucine_rich_repeat_containing_G_protein_coupled_receptor_4	Wald ratio	1	0.372927	0.509268	1.45198	0.535134	3.93965	0.463998	0.943015
Leucine_rich_repeat_containing_protein_15	Wald ratio	1	0.0854348	0.157174	1.08919	0.800414	1.48215	0.586738	0.943015
Leucine_rich_repeat_containing_protein_32	Wald ratio	1	0.718571	0.611429	2.0515	0.618889	6.80033	0.239901	0.88058
Leucine_rich_repeat_transmembrane_neuronal_protein_4	Wald ratio	1	-0.29	0.872	0.748264	0.135454	4.13348	0.73946	0.947961
Leucine_rich_repeat_transmembrane_protein_FLRT2	Inverse variance weighted	2	-0.174444	0.21848	0.839924	0.547351	1.28888	0.424613	0.93284
Leucine_rich_repeat_transmembrane_protein_FLRT3	Inverse variance weighted	2	-0.0312781	0.0532021	0.969206	0.873232	1.07573	0.556592	0.943015
Leucine_rich_repeats_and_immunoglobulin_like_domains_protein_1	Wald ratio	1	-0.00462687	0.0637313	0.995384	0.878499	1.12782	0.942125	0.980245
Leucine_rich_repeats_and_immunoglobulin_like_domains_protein_3	Inverse variance weighted	2	-0.00260909	0.193967	0.997394	0.68196	1.45873	0.989268	0.999163
Leukemia_inhibitory_factor_receptor	Wald ratio	1	0.395	0.482	1.48438	0.577111	3.81797	0.4125	0.929023
Leukocyte_cell_derived_chemotaxin_2	Wald ratio	1	0.133061	0.0979592	1.14232	0.942764	1.38412	0.174358	0.877621
Leukocyte_elastase_inhibitor	Wald ratio	1	1.07125	0.50125	2.91903	1.09286	7.7967	0.0325852	0.66399
Leukocyte_immunoglobulin_like_receptor_subfamily_A_member_2	Wald ratio	1	-0.0390323	0.121129	0.96172	0.758475	1.21943	0.747273	0.947961
Leukocyte_immunoglobulin_like_receptor_subfamily_A_member_3	Wald ratio	1	0.0481538	0.0692308	1.04933	0.916184	1.20183	0.486707	0.943015
Leukocyte_immunoglobulin_like_receptor_subfamily_A_member_4	Wald ratio	1	-0.253226	0.150645	0.776293	0.577821	1.04293	0.0927741	0.820554
Leukocyte_immunoglobulin_like_receptor_subfamily_A_member_5	Inverse variance weighted	2	0.0491398	0.114092	1.05037	0.839893	1.31359	0.666684	0.947961
Leukocyte_immunoglobulin_like_receptor_subfamily_A_member_6	Wald ratio	1	-0.00792683	0.0965244	0.992105	0.821097	1.19873	0.934549	0.980245
Leukocyte_immunoglobulin_like_receptor_subfamily_B_member_1	Inverse variance weighted	2	0.0556558	0.110588	1.05723	0.85121	1.31312	0.614773	0.946393
Leukocyte_immunoglobulin_like_receptor_subfamily_B_member_2	Wald ratio	1	-0.032233	0.0494175	0.968281	0.878894	1.06676	0.514234	0.943015
Leukocyte_immunoglobulin_like_receptor_subfamily_B_member_3	Inverse variance weighted	2	-0.108051	0.0602268	0.897581	0.797642	1.01004	0.0728008	0.761709
Limbic_system_associated_membrane_protein	Wald ratio	1	0.355	0.343	1.42618	0.728127	2.79346	0.300676	0.88058
Lipase_member_N	Wald ratio	1	0.0530769	0.0542308	1.05451	0.948176	1.17277	0.327717	0.88251
Lipocalin_1	Wald ratio	1	0.423333	0.703333	1.52704	0.384735	6.06095	0.547244	0.943015
Lipopolysaccharide_binding_protein	Wald ratio	1	0.0191429	0.0800952	1.01933	0.871235	1.19259	0.811105	0.960189
Lithostathine_1_alpha	Inverse variance weighted	2	-0.0364974	0.130402	0.964161	0.746705	1.24494	0.779567	0.954167
Lithostathine_1_beta	Wald ratio	1	-0.102264	0.147358	0.902791	0.676321	1.2051	0.487693	0.943015
Liver_expressed_antimicrobial_peptide_2	Wald ratio	1	-0.3025	0.14575	0.738968	0.555343	0.983311	0.0379428	0.66399
Low_affinity_immunoglobulin_epsilon_Fc_receptor	Inverse variance weighted	2	0.0160226	0.121561	1.01615	0.800726	1.28953	0.895137	0.974708
Low_affinity_immunoglobulin_gamma_Fc_region_receptor_II_a	Wald ratio	1	0.026129	0.0309677	1.02647	0.966023	1.09071	0.398809	0.921926
Low_affinity_immunoglobulin_gamma_Fc_region_receptor_II_b	Wald ratio	1	0.0376744	0.0446512	1.03839	0.95138	1.13336	0.398809	0.921926
Low_affinity_immunoglobulin_gamma_Fc_region_receptor_III_B	Wald ratio	1	0.153659	0.0997561	1.16609	0.959001	1.41791	0.123477	0.848923
Low_density_lipoprotein_receptor_related_protein_10	Wald ratio	1	0.562105	0.581579	1.75436	0.561137	5.48491	0.333786	0.88251
Low_density_lipoprotein_receptor_related_protein_11	Wald ratio	1	0.0201351	0.0654054	1.02034	0.897574	1.1599	0.758196	0.947961
Low_density_lipoprotein_receptor_related_protein_12	Wald ratio	1	-0.281667	0.718333	0.754525	0.184593	3.08412	0.694976	0.947961
Low_density_lipoprotein_receptor_related_protein_4	Wald ratio	1	-0.0940476	0.106905	0.910239	0.73817	1.12242	0.379004	0.917257
Low_molecular_weight_phosphotyrosine_protein_phosphatase	Wald ratio	1	0.0233028	0.0376147	1.02358	0.950828	1.10189	0.535579	0.943015
Lumican	Inverse variance weighted	2	0.26453	0.343356	1.30282	0.664681	2.55361	0.441049	0.940111
Lutropin_subunit_beta	Wald ratio	1	0.03	0.177955	1.03045	0.727028	1.46052	0.866125	0.969714
Ly6/PLAUR_domain_containing_protein_3	Wald ratio	1	0.76	0.387857	2.13828	0.9998	4.57314	0.0500561	0.753225
Lymphatic_vessel_endothelial_hyaluronic_acid_receptor_1	Inverse variance weighted	2	0.0260986	0.203778	1.02644	0.688455	1.53036	0.89809	0.974708
Lymphocyte_activation_gene_3_protein	Wald ratio	1	0.125385	0.343846	1.13358	0.577785	2.22403	0.71537	0.947961
Lymphocyte_antigen_75	Wald ratio	1	-0.0298592	0.0553521	0.970582	0.870794	1.08181	0.589583	0.943015
Lysophosphatidic_acid_phosphatase_type_6	Wald ratio	1	0.00403226	0.0625806	1.00404	0.88814	1.13507	0.948625	0.980245
Lysophospholipase_like_protein_1	Wald ratio	1	-0.313333	0.401333	0.731006	0.332889	1.60525	0.434961	0.9399
Lysosomal_alpha_glucosidase	Wald ratio	1	-0.120294	0.137647	0.88666	0.677001	1.16125	0.382155	0.917257
Lysosomal_Pro_X_carboxypeptidase	Wald ratio	1	-0.498636	0.274545	0.607358	0.354607	1.04026	0.0693358	0.761709
Lysozyme_C	Wald ratio	1	0.194898	0.0793878	1.21519	1.04008	1.41977	0.014088	0.531103
Lysyl_oxidase_homolog_3	Wald ratio	1	0.0713636	0.528636	1.07397	0.381073	3.02675	0.892615	0.974708
Macrophage_colony_stimulating_factor_1_receptor	Wald ratio	1	0.298462	0.383846	1.34778	0.635161	2.85994	0.436831	0.9399
Macrophage_metalloelastase	Wald ratio	1	0.0564789	0.0828169	1.0581	0.899567	1.24458	0.495256	0.943015
Macrophage_migration_inhibitory_factor	Wald ratio	1	-0.111429	0.621429	0.894555	0.264628	3.02397	0.857694	0.967914
Macrophage_scavenger_receptor_types_I_and_II	Wald ratio	1	0.206667	0.331667	1.22957	0.64185	2.35545	0.533209	0.943015
Macrosialin	Wald ratio	1	-1.90857	0.768571	0.148292	0.0328773	0.668866	0.0130182	0.531103
Maleylacetoacetate_isomerase	Wald ratio	1	-0.0991304	0.0482609	0.905625	0.823887	0.995471	0.0399705	0.673635
MAM_domain_containing_glycosylphosphatidylinositol_anchor_protein_1	Wald ratio	1	-0.00556604	0.0365094	0.994449	0.925775	1.06822	0.878828	0.973199
MAM_domain_containing_glycosylphosphatidylinositol_anchor_protein_2	Inverse variance weighted	2	0.104201	0.106658	1.10982	0.900462	1.36786	0.328583	0.88251
Mannan_binding_lectin_serine_protease_1	Wald ratio	1	0.215	0.52625	1.23986	0.441998	3.47797	0.682869	0.947961
Mannose_binding_protein_C	Wald ratio	1	-0.116353	0.0492941	0.890161	0.808181	0.980457	0.0182561	0.607257
Mannosyl_oligosaccharide_1,2_alpha_mannosidase_IB	Wald ratio	1	-0.0733333	0.203	0.929291	0.624244	1.3834	0.717914	0.947961
MANSC_domain_containing_protein_1	Wald ratio	1	0.0110526	0.177368	1.01111	0.714202	1.43146	0.950312	0.980245
MANSC_domain_containing_protein_4	Wald ratio	1	0.0394737	0.0808772	1.04026	0.887767	1.21895	0.625501	0.946393
MAP_kinase_activated_protein_kinase_2	Wald ratio	1	-0.176667	0.231667	0.838059	0.532201	1.31969	0.445708	0.942832
Mast_cell_expressed_membrane_protein_1	Wald ratio	1	-1.24333	0.838333	0.288421	0.0557729	1.49153	0.138047	0.848923
Matrilin_2	Wald ratio	1	-0.3552	0.4948	0.701033	0.265801	1.84893	0.47284	0.943015
Matrilin_3	Inverse variance weighted	2	0.0423972	0.157269	1.04331	0.766555	1.41998	0.787479	0.956908
Matrilin_4	Wald ratio	1	0.1196	0.18	1.12705	0.791995	1.60384	0.506406	0.943015
Matrilysin	Inverse variance weighted	2	-0.078423	0.148008	0.924573	0.691758	1.23574	0.596212	0.946393
Matrix_Gla_protein	Wald ratio	1	-0.16	0.1592	0.852144	0.623734	1.1642	0.314885	0.88058
Matrix_metalloproteinase_9	Wald ratio	1	0.315882	0.662941	1.37147	0.374006	5.02913	0.633728	0.946393
Matrix_remodeling_associated_protein_7	Wald ratio	1	0.1775	0.139643	1.19423	0.908282	1.5702	0.203693	0.877621
Matrix_remodeling_associated_protein_8	Wald ratio	1	-0.333235	0.568824	0.716602	0.235009	2.18509	0.557988	0.943015
Melanoma_derived_growth_regulatory_protein	Wald ratio	1	-0.175769	0.163846	0.838812	0.608409	1.15647	0.283374	0.88058
Membrane_associated_guanylate_kinase,_WW_and_PDZ_domain_containing_protein_2	Inverse variance weighted	2	0.102034	0.157446	1.10742	0.813377	1.50777	0.516948	0.943015
Membrane_cofactor_protein	Wald ratio	1	0.369583	0.1625	1.44713	1.05241	1.9899	0.0229444	0.62326
Mesencephalic_astrocyte_derived_neurotrophic_factor	Wald ratio	1	0.633333	0.666667	1.88388	0.510006	6.95875	0.342112	0.88251
Metallophosphoesterase_MPPED2	Wald ratio	1	-0.14125	0.30375	0.868272	0.478739	1.57476	0.641917	0.947961
Metalloproteinase_inhibitor_2	Wald ratio	1	-0.76875	0.58875	0.463592	0.146212	1.46991	0.191644	0.877621
Metalloproteinase_inhibitor_3	Wald ratio	1	0.079359	0.054359	1.08259	0.973182	1.2043	0.144316	0.849806
Metalloproteinase_inhibitor_4	Wald ratio	1	-0.0169048	0.125238	0.983237	0.769225	1.25679	0.892627	0.974708
Methenyltetrahydrofolate_synthase_domain_containing_protein	Wald ratio	1	0.156875	0.1375	1.16985	0.893486	1.5317	0.253908	0.88058
Methionine_aminopeptidase_1	Wald ratio	1	-1.60833	0.668333	0.200221	0.0540273	0.742004	0.0161069	0.550247
Methylmalonyl_CoA_epimerase,_mitochondrial	Wald ratio	1	0.1025	0.63875	1.10794	0.316811	3.87463	0.872511	0.971678
Methyltransferase_like_protein_24	Wald ratio	1	0.03125	0.566875	1.03174	0.339655	3.13405	0.956037	0.98223
MHC_class_I_polypeptide_related_sequence_A	Wald ratio	1	-0.161345	0.12	0.850999	0.67264	1.07665	0.178775	0.877621
MHC_class_I_polypeptide_related_sequence_B	Inverse variance weighted	2	-0.107761	0.0899635	0.897842	0.7527	1.07097	0.230984	0.879411
Microfibrillar_associated_protein_2	Wald ratio	1	0.195333	0.170333	1.21572	0.870646	1.69755	0.251476	0.88058
Microtubule_associated_protein_RP/EB_family_member_1	Wald ratio	1	-0.338571	0.608571	0.712788	0.216239	2.34956	0.57798	0.943015
Microtubule_associated_protein_RP/EB_family_member_2	Wald ratio	1	-0.478	0.26	0.620022	0.37247	1.0321	0.0659944	0.761709
Mimecan	Wald ratio	1	-0.227436	0.104103	0.796573	0.649549	0.976877	0.0289087	0.62326
Mitochondrial_fission_1_protein	Wald ratio	1	-0.34125	0.265	0.710881	0.422887	1.195	0.197838	0.877621
Mitogen_activated_protein_kinase_13	Wald ratio	1	-0.0366667	0.410833	0.963997	0.430891	2.15667	0.928884	0.980245
Mitogen_activated_protein_kinase_3	Wald ratio	1	0.578182	0.179545	1.78279	1.25392	2.53474	0.00128077	0.190054
Mitogen_activated_protein_kinase_8	Wald ratio	1	0.741667	0.706667	2.09943	0.525503	8.38742	0.293935	0.88058
Mitogen_activated_protein_kinase_9	Wald ratio	1	0.421667	0.308333	1.5245	0.833046	2.78988	0.171447	0.877621
Monocyte_differentiation_antigen_CD14	Wald ratio	1	0.344211	0.244737	1.41088	0.873302	2.27936	0.15959	0.862842
Monocyte_differentiation_antigen_CD14,_soluble	Wald ratio	1	0.2725	0.19375	1.31324	0.898301	1.91986	0.15959	0.862842
Mothers_against_decapentaplegic_homolog_1	Wald ratio	1	-0.568	0.822	0.566658	0.113141	2.83806	0.489567	0.943015
Mucin_16	Wald ratio	1	0.287308	0.315385	1.33283	0.718316	2.47307	0.362308	0.912266
Myc_box_dependent_interacting_protein_1	Wald ratio	1	0.280769	0.311538	1.32415	0.719034	2.4385	0.367464	0.915055
Myeloblastin	Wald ratio	1	-0.0669444	0.108611	0.935247	0.755918	1.15712	0.537651	0.943015
Myeloid_cell_surface_antigen_CD33	Wald ratio	1	-0.0231481	0.037963	0.977118	0.907052	1.0526	0.542023	0.943015
Myocardial_zonula_adherens_protein	Wald ratio	1	0.252857	0.718571	1.2877	0.314887	5.26593	0.724922	0.947961
Myocilin	Wald ratio	1	-0.126327	0.141633	0.881327	0.667693	1.16331	0.37243	0.915425
Myomesin_2	Wald ratio	1	-0.295556	0.584444	0.744118	0.236675	2.33954	0.613065	0.946393
Myosin_binding_protein_C,_slow_type	Wald ratio	1	0.0881818	0.566364	1.09219	0.359914	3.31433	0.876271	0.973199
N_acetyl_D_glucosamine_kinase	Wald ratio	1	-0.0276471	0.241176	0.972732	0.606317	1.56058	0.908735	0.977567
N_acetylglucosamine_1_phosphodiester_alpha_N_acetylglucosaminidase	Wald ratio	1	0.00854167	0.103958	1.00858	0.822656	1.23652	0.934516	0.980245
N_acetylglucosamine_1_phosphotransferase_subunit_gamma	Inverse variance weighted	2	0.0130473	0.248806	1.01313	0.622126	1.64989	0.958178	0.983066
N_acetyllactosaminide_beta_1,3_N_acetylglucosaminyltransferase_2	Wald ratio	1	-0.18625	0.24625	0.830066	0.512272	1.34501	0.449442	0.943015
N_acetylmuramoyl_L_alanine_amidase	Wald ratio	1	-0.0674286	0.148286	0.934794	0.699025	1.25008	0.64931	0.947961
N_acetylneuraminate_lyase	Wald ratio	1	-0.129773	0.248636	0.878295	0.539507	1.42983	0.601714	0.946393
N_acylethanolamine_hydrolyzing_acid_amidase	Wald ratio	1	0.0156098	0.109024	1.01573	0.820306	1.25772	0.886151	0.973995
N_terminal_pro_BNP	Wald ratio	1	0.266923	0.175769	1.30594	0.925349	1.84307	0.128863	0.848923
NAD_kinase	Wald ratio	1	-0.0266667	0.430833	0.973686	0.418491	2.26543	0.950646	0.980245
NAD(P)H_dehydrogenase_[quinone]_1	Wald ratio	1	-0.0881395	0.0552326	0.915633	0.821687	1.02032	0.110536	0.848923
NADH_cytochrome_b5_reductase_2	Inverse variance weighted	2	-0.297557	0.226843	0.74263	0.47608	1.15842	0.189612	0.877621
NADPH__cytochrome_P450_reductase	Wald ratio	1	-0.845789	0.292632	0.429218	0.241872	0.761678	0.00384889	0.270278
Natriuretic_peptides_B	Wald ratio	1	0.771111	0.507778	2.16217	0.799209	5.8495	0.128863	0.848923
Natural_cytotoxicity_triggering_receptor_1	Wald ratio	1	0.0197727	0.169318	1.01997	0.731915	1.42139	0.907036	0.977567
Natural_cytotoxicity_triggering_receptor_3	Inverse variance weighted	2	-0.289056	0.430685	0.74897	0.322002	1.74209	0.502122	0.943015
Nectin_4	Wald ratio	1	-0.62	0.7675	0.537944	0.119517	2.42129	0.419196	0.929023
NEDD8_conjugating_enzyme_UBE2F	Wald ratio	1	-0.281429	0.594286	0.754705	0.235457	2.41904	0.635815	0.946393
Netrin_1	Wald ratio	1	0.0906383	0.132766	1.09487	0.844017	1.42029	0.494801	0.943015
Netrin_4	Wald ratio	1	-0.1136	0.2024	0.892615	0.600313	1.32724	0.574617	0.943015
Netrin_G1	Wald ratio	1	-0.0791667	0.0725758	0.923886	0.801384	1.06511	0.275355	0.88058
Netrin_receptor_UNC5B	Wald ratio	1	-0.487895	0.444211	0.613917	0.257034	1.46632	0.272056	0.88058
Netrin_receptor_UNC5C	Inverse variance weighted	2	0.113015	0.262435	1.11965	0.669411	1.87271	0.66673	0.947961
Netrin_receptor_UNC5D	Wald ratio	1	0.096	0.394	1.10076	0.508525	2.38271	0.807498	0.960189
Neural_cell_adhesion_molecule_1,_120_kDa_isoform	Inverse variance weighted	3	-0.165731	0.11745	0.847274	0.673051	1.06659	0.158222	0.862842
Neural_cell_adhesion_molecule_1,_120_kDa_isoform	Weighted median	3	-0.121918	0.130138	0.885221	0.685924	1.14243	0.348845
Neural_cell_adhesion_molecule_1,_120_kDa_isoform	MR Egger	3	0.176839	0.37243	1.19344	0.57515	2.47639	0.717784
Neural_cell_adhesion_molecule_1,_120_kDa_isoform	intercept	3	-0.0806212	0.0831761	0.922543	0.783765	1.08589	0.509929
Neural_cell_adhesion_molecule_2	Wald ratio	1	-0.170217	0.0945652	0.843481	0.700777	1.01525	0.0718606	0.761709
Neural_cell_adhesion_molecule_L1_like_protein	Inverse variance weighted	2	-0.0579711	0.194352	0.943677	0.644745	1.38121	0.76549	0.947961
Neural_proliferation_differentiation_and_control_protein_1	Wald ratio	1	0.866667	1.01778	2.37897	0.323622	17.4879	0.394476	0.921926
Neurocan_core_protein	Wald ratio	1	-0.0669697	0.263333	0.935224	0.558164	1.567	0.799252	0.959406
Neuroendocrine_convertase_1	Wald ratio	1	-0.0894318	0.0493182	0.914451	0.830194	1.00726	0.0697757	0.761709
Neuroendocrine_convertase_2	Wald ratio	1	-0.21	0.4825	0.810584	0.314837	2.08694	0.663393	0.947961
Neurofascin	Wald ratio	1	0.194483	0.231379	1.21468	0.771807	1.91169	0.400608	0.921926
Neurogenic_locus_notch_homolog_protein_1	Wald ratio	1	0.202	0.42	1.22385	0.537299	2.78765	0.63055	0.946393
Neuroligin_1	Wald ratio	1	0.275385	0.327692	1.31704	0.692884	2.50343	0.400698	0.921926
Neuroligin_4,_X_linked	Wald ratio	1	0.726667	1.11667	2.06818	0.231772	18.455	0.51521	0.943015
Neuromedin_B	Wald ratio	1	-0.356429	0.289286	0.700172	0.397155	1.23438	0.217912	0.877621
Neuronal_cell_adhesion_molecule	Wald ratio	1	0.438571	0.635714	1.55049	0.446003	5.39014	0.490265	0.943015
Neuronal_pentraxin_1	Wald ratio	1	-0.0348	0.1408	0.965799	0.732884	1.27273	0.804785	0.960189
Neuronal_pentraxin_receptor	Wald ratio	1	0.0961935	0.100129	1.10097	0.904784	1.3397	0.336705	0.88251
Neuropeptide_W	Wald ratio	1	-0.111667	0.0927778	0.894342	0.745641	1.0727	0.228747	0.879135
Neuropilin_1	Wald ratio	1	-0.136	0.133333	0.872843	0.67211	1.13353	0.307728	0.88058
Neuropilin_2	Wald ratio	1	-0.509333	0.365333	0.600896	0.293644	1.22964	0.163269	0.870769
Neuropilin_and_tolloid_like_protein_1	Wald ratio	1	0.415714	0.722857	1.51545	0.36748	6.24958	0.565224	0.943015
Neurotrimin	Inverse variance weighted	2	0.109076	0.10155	1.11525	0.913967	1.36085	0.282772	0.88058
Neurotrophin_3	Wald ratio	1	-0.600667	0.529333	0.548446	0.194337	1.54779	0.256476	0.88058
Neutrophil_collagenase	Inverse variance weighted	2	0.223263	0.174063	1.25015	0.888785	1.75844	0.199612	0.877621
Neutrophil_gelatinase_associated_lipocalin	Wald ratio	1	0.230667	0.632667	1.25944	0.364452	4.35225	0.715414	0.947961
Nicotinamide_riboside_kinase_1	Wald ratio	1	-0.185625	0.24625	0.830585	0.512592	1.34585	0.450965	0.943015
Nidogen_1	Wald ratio	1	0.12375	0.356875	1.13173	0.562297	2.27783	0.728772	0.947961
Nidogen_2	Wald ratio	1	0.0242857	0.0793878	1.02458	0.876942	1.19708	0.759671	0.947961
NmrA_like_family_domain_containing_protein_1	Wald ratio	1	0.0125287	0.115632	1.01261	0.807259	1.27019	0.913718	0.979593
Noelin	Inverse variance weighted	2	-0.0436496	0.386623	0.957289	0.448687	2.04241	0.91011	0.978214
Noelin_2	Wald ratio	1	0.0973016	0.068254	1.10219	0.964181	1.25996	0.153989	0.861249
Non_homologous_end_joining_factor_1	Wald ratio	1	-0.058	0.401	0.94365	0.430004	2.07085	0.884996	0.973573
NT_3_growth_factor_receptor	Wald ratio	1	-0.192917	0.2375	0.824551	0.51767	1.31335	0.416631	0.929023
Nuclear_distribution_protein_nudE_homolog_1	Wald ratio	1	0.265	0.63125	1.30343	0.378231	4.49178	0.67463	0.947961
Nucleobindin_1	Wald ratio	1	-0.31	0.307143	0.733447	0.40172	1.3391	0.31283	0.88058
Nucleoside_diphosphate_kinase_B	Wald ratio	1	0.196571	0.297143	1.21722	0.679887	2.17923	0.508267	0.943015
Nucleoside_diphosphate_kinase,_mitochondrial	Wald ratio	1	1.794	0.996	6.01346	0.853713	42.3581	0.0716706	0.761709
NudC_domain_containing_protein_3	Wald ratio	1	-1.0275	0.64625	0.357901	0.100847	1.27017	0.111848	0.848923
O_phosphoseryl_tRNA(Sec)_selenium_transferase	Wald ratio	1	0.19125	0.59875	1.21076	0.374449	3.91494	0.749411	0.947961
Odorant_binding_protein_2b	Wald ratio	1	0.15	0.128108	1.16183	0.90385	1.49345	0.241645	0.88058
Olfactomedin_like_protein_3	Wald ratio	1	0.756667	0.545556	2.13116	0.731526	6.20872	0.165452	0.877621
Oligodendrocyte_myelin_glycoprotein	Wald ratio	1	0.144167	0.598333	1.15508	0.357519	3.73183	0.809596	0.960189
Omega_amidase_NIT2	Wald ratio	1	-0.653	0.406	0.520482	0.234861	1.15345	0.107753	0.848923
Osteopontin	Wald ratio	1	0.0366667	0.671667	1.03735	0.278093	3.86953	0.956465	0.98223
Out_at_first_protein_homolog	Wald ratio	1	-0.204528	0.133585	0.815032	0.627285	1.05897	0.125751	0.848923
OX_2_membrane_glycoprotein	Wald ratio	1	-0.618462	0.491538	0.538773	0.205589	1.41192	0.208314	0.877621
Oxidoreductase_HTATIP2	Wald ratio	1	0.128909	0.0712727	1.13759	0.989272	1.30814	0.0705017	0.761709
Oxygen_dependent_coproporphyrinogen_III_oxidase,_mitochondrial	Wald ratio	1	-0.179474	0.284211	0.83571	0.478774	1.45875	0.527726	0.943015
P_selectin	Wald ratio	1	0.02825	0.1555	1.02865	0.758411	1.39519	0.85584	0.967914
P_selectin_glycoprotein_ligand_1	Wald ratio	1	0.1575	0.176786	1.17058	0.827787	1.65533	0.372978	0.915425
Paired_immunoglobulin_like_type_2_receptor_alpha_isoform_FDF03_deltaTM	Wald ratio	1	0.0117557	0.0380916	1.01183	0.939034	1.09026	0.757613	0.947961
Paired_immunoglobulin_like_type_2_receptor_alpha_isoform_FDF03_M14	Wald ratio	1	0.0118462	0.0383846	1.01192	0.93858	1.09098	0.757613	0.947961
Palmitoleoyl_protein_carboxylesterase_NOTUM	Wald ratio	1	-0.283125	0.659375	0.753426	0.206904	2.74354	0.667644	0.947961
Palmitoyl_protein_thioesterase_1	Wald ratio	1	0.28375	0.26875	1.3281	0.784272	2.24903	0.291053	0.88058
Pancreatic_lipase_related_protein_2	Wald ratio	1	0.019505	0.0383168	1.0197	0.945921	1.09923	0.610721	0.946393
Parathyroid_hormone_related_protein	Wald ratio	1	0.528333	0.364167	1.6961	0.830744	3.46288	0.146835	0.855299
PDZ_and_LIM_domain_protein_4	Wald ratio	1	-0.332308	0.248077	0.717267	0.441076	1.1664	0.180397	0.877621
Peptide_chain_release_factor_1_like,_mitochondrial	Wald ratio	1	-0.02	0.259474	0.980199	0.589448	1.62998	0.938561	0.980245
Peptidoglycan_recognition_protein_1	Wald ratio	1	-0.135263	0.231579	0.873486	0.554794	1.37524	0.559159	0.943015
Peptidyl_glycine_alpha_amidating_monooxygenase	Wald ratio	1	-0.105556	0.104722	0.899824	0.732852	1.10484	0.313475	0.88058
Peptidyl_prolyl_cis_trans_isomerase_C	Wald ratio	1	0.105238	0.095	1.11098	0.922229	1.33835	0.267961	0.88058
Peptidyl_prolyl_cis_trans_isomerase_D	Wald ratio	1	-0.260741	0.162593	0.770481	0.560222	1.05965	0.108792	0.848923
Peptidyl_prolyl_cis_trans_isomerase_FKBP1B	Wald ratio	1	0.161154	0.184615	1.17487	0.818164	1.68708	0.382709	0.917257
Peptidyl_prolyl_cis_trans_isomerase_FKBP2	Wald ratio	1	0.30875	1.0425	1.36172	0.17648	10.5071	0.767106	0.948052
Peptidyl_prolyl_cis_trans_isomerase_FKBP4	Wald ratio	1	0.725294	0.593529	2.06534	0.645311	6.61019	0.221707	0.877621
Peptidyl_prolyl_cis_trans_isomerase_like_1	Wald ratio	1	-0.00719697	0.0873485	0.992829	0.836608	1.17822	0.934334	0.980245
Peptidyl_prolyl_cis_trans_isomerase_NIMA_interacting_4	Wald ratio	1	-0.0911538	0.24	0.912877	0.570322	1.46118	0.704088	0.947961
Periostin	Wald ratio	1	-0.00444444	0.226667	0.995565	0.638451	1.55243	0.984356	0.998576
Peroxiredoxin_1	Wald ratio	1	-0.415455	0.42	0.66004	0.289774	1.50342	0.322576	0.881148
Peroxisomal_2,4_dienoyl_CoA_reductase	Wald ratio	1	0.128	0.132	1.13655	0.877463	1.47214	0.332198	0.88251
Peroxisomal_carnitine_O_octanoyltransferase	Wald ratio	1	-0.114909	0.148364	0.891447	0.666509	1.1923	0.438629	0.9399
Peroxisomal_NADH_pyrophosphatase_NUDT12	Wald ratio	1	-0.2225	0.2225	0.800515	0.517575	1.23813	0.317311	0.881148
Peroxisomal_trans_2_enoyl_CoA_reductase	Wald ratio	1	-0.956	0.43	0.384428	0.165497	0.892972	0.0261986	0.62326
PEST_proteolytic_signal_containing_nuclear_protein	Wald ratio	1	0.2775	0.4825	1.31983	0.51263	3.39804	0.565204	0.943015
Phosphate_regulating_neutral_endopeptidase	Wald ratio	1	-0.0319048	0.21381	0.968599	0.637009	1.47279	0.88138	0.973573
Phosphatidylinositol_3,4,5_trisphosphate_3_phosphatase_and_dual_specificity_protein_phosphatase_PTEN	Wald ratio	1	0.685385	1.15615	1.98453	0.205836	19.1336	0.553305	0.943015
Phosphoglucomutase_1	Wald ratio	1	0.535833	0.409167	1.70887	0.766337	3.81065	0.190341	0.877621
Phospholipase_A2,_membrane_associated	Wald ratio	1	0.00514286	0.113429	1.00516	0.804787	1.25541	0.963836	0.987761
Phospholipid_transfer_protein	Wald ratio	1	0.0939583	0.0925	1.09851	0.916364	1.31687	0.309741	0.88058
Phosphomannomutase_2	Wald ratio	1	0.0391429	0.530286	1.03992	0.3678	2.94027	0.941158	0.980245
Phosphopantothenate__cysteine_ligase	Wald ratio	1	-1.246	0.4	0.287653	0.131336	0.630022	0.00183945	0.190054
Phosphoserine_aminotransferase	Wald ratio	1	0.386667	0.317333	1.47207	0.790328	2.74187	0.223039	0.877621
Pigment_epithelium_derived_factor	Wald ratio	1	0.324286	0.151071	1.38304	1.02859	1.85965	0.0318274	0.659505
Pikachurin	Wald ratio	1	-0.195	0.292222	0.822835	0.464053	1.45901	0.50458	0.943015
Plakophilin_2	Wald ratio	1	0.144583	0.494583	1.15556	0.438323	3.04642	0.770032	0.94958
Plasma_kallikrein	Wald ratio	1	-0.13725	0.1025	0.871752	0.713088	1.06572	0.180563	0.877621
Plasma_protease_C1_inhibitor	Wald ratio	1	-0.154853	0.0630882	0.856541	0.756914	0.969282	0.0141063	0.531103
Plasma_serine_protease_inhibitor	Wald ratio	1	-0.113714	0.186571	0.892513	0.619158	1.28655	0.542197	0.943015
Plasminogen	Wald ratio	1	0.0842424	0.204545	1.08789	0.728574	1.62442	0.680448	0.947961
Plasminogen_activator_inhibitor_1	Wald ratio	1	0.91375	0.71	2.49366	0.620115	10.0277	0.198104	0.877621
Plastin_2	Wald ratio	1	0.0416667	0.378333	1.04255	0.496652	2.18846	0.912305	0.979526
Platelet_activating_factor_acetylhydrolase	Wald ratio	1	0.519	0.412	1.68035	0.749372	3.76791	0.207774	0.877621
Platelet_derived_growth_factor_D	Inverse variance weighted	2	0.129692	0.115108	1.13848	0.908536	1.42662	0.259872	0.88058
Platelet_derived_growth_factor_receptor_alpha	Wald ratio	1	0.620625	0.405	1.86009	0.84099	4.11412	0.125422	0.848923
Platelet_derived_growth_factor_receptor_beta	Wald ratio	1	0.0486441	0.0474576	1.04985	0.956597	1.15219	0.305363	0.88058
Platelet_derived_growth_factor_receptor_like_protein	Wald ratio	1	-0.160476	0.158095	0.851738	0.624788	1.16113	0.310077	0.88058
Platelet_endothelial_aggregation_receptor_1	Wald ratio	1	-0.127368	0.214211	0.880409	0.578555	1.33975	0.552114	0.943015
Platelet_factor_4_variant	Wald ratio	1	0.1125	0.148438	1.11907	0.836576	1.49696	0.448514	0.943015
Platelet_glycoprotein_4	Wald ratio	1	0.276857	0.218571	1.31898	0.859381	2.02437	0.205275	0.877621
Platelet_glycoprotein_Ib_alpha_chain	Wald ratio	1	-0.4964	0.2964	0.608718	0.340499	1.08822	0.0939806	0.820554
Platelet_glycoprotein_VI	Wald ratio	1	-0.245263	0.155789	0.782499	0.576598	1.06193	0.115412	0.848923
Pleckstrin	Wald ratio	1	-0.243333	0.381667	0.78401	0.371057	1.65654	0.523764	0.943015
Pleckstrin_homology_domain_containing_family_A_member_1	Wald ratio	1	0.245714	0.137857	1.27853	0.975812	1.67517	0.0746867	0.765768
Pleckstrin_homology_domain_containing_family_A_member_7	Wald ratio	1	-0.0319697	0.0974242	0.968536	0.800178	1.17232	0.742799	0.947961
Pleiotrophin	Wald ratio	1	-0.218421	0.205789	0.803787	0.536994	1.20313	0.288517	0.88058
Plexin_A1	Wald ratio	1	-0.1684	0.17	0.845016	0.605561	1.17916	0.321887	0.881148
Plexin_A4	Wald ratio	1	-0.165	0.483	0.847894	0.329006	2.18514	0.732641	0.947961
Plexin_B2	Wald ratio	1	-0.0766667	0.0904444	0.926199	0.77574	1.10584	0.396624	0.921926
Plexin_C1	Inverse variance weighted	2	-0.0812431	0.261897	0.921969	0.551805	1.54045	0.756401	0.947961
Plexin_D1	Wald ratio	1	0.23619	0.19	1.26642	0.87266	1.83784	0.213828	0.877621
Polymeric_immunoglobulin_receptor	Wald ratio	1	0.395	0.275714	1.48438	0.864676	2.54823	0.15196	0.859364
Polypeptide_N_acetylgalactosaminyltransferase_13	Wald ratio	1	-0.450769	0.706154	0.637138	0.159641	2.54287	0.52325	0.943015
Polypeptide_N_acetylgalactosaminyltransferase_16	Wald ratio	1	-0.414706	0.266471	0.660535	0.391806	1.11358	0.119639	0.848923
Pregnancy_specific_beta_1_glycoprotein_5	Wald ratio	1	-0.0877778	0.1575	0.915964	0.672685	1.24723	0.577309	0.943015
Prenylcysteine_oxidase_1	Wald ratio	1	0.0495122	0.0730488	1.05076	0.910589	1.2125	0.497901	0.943015
Proactivator_polypeptide_like_1	Wald ratio	1	0.0565909	0.12	1.05822	0.836433	1.33882	0.637219	0.946393
Probable_ATP_dependent_RNA_helicase_DHX58	Wald ratio	1	0.108	0.382667	1.11405	0.526225	2.3585	0.777767	0.954167
Probable_carboxypeptidase_X1	Wald ratio	1	0.112581	0.147742	1.11916	0.837785	1.49504	0.446055	0.942832
Probable_RNA_binding_protein_EIF1AD	Wald ratio	1	-0.276349	0.26254	0.758548	0.453424	1.269	0.292524	0.88058
Probable_tRNA(His)_guanylyltransferase	Wald ratio	1	0.0697297	0.108919	1.07222	0.866103	1.32738	0.522044	0.943015
Procollagen_C_endopeptidase_enhancer_1	Wald ratio	1	0.01875	0.249375	1.01893	0.624987	1.66117	0.940065	0.980245
Procollagen_C_endopeptidase_enhancer_2	Wald ratio	1	0.0503125	0.128125	1.0516	0.818066	1.3518	0.694554	0.947961
Procollagen_galactosyltransferase_1	Wald ratio	1	-0.355385	0.3	0.700904	0.389308	1.2619	0.23617	0.88058
Proenkephalin_A	Inverse variance weighted	2	-0.00832579	0.211324	0.991709	0.655393	1.50061	0.968573	0.989111
Programmed_cell_death_1_ligand_1	Wald ratio	1	-0.17125	0.181667	0.842611	0.590187	1.203	0.345855	0.88861
Programmed_cell_death_1_ligand_2	Inverse variance weighted	2	0.00298206	0.11506	1.00299	0.800487	1.25671	0.979323	0.995068
Programmed_cell_death_6_interacting_protein	Wald ratio	1	-0.557273	0.396364	0.572769	0.263383	1.24558	0.159735	0.862842
Programmed_cell_death_protein_5	Wald ratio	1	0.345484	0.154839	1.41267	1.04289	1.91356	0.0256646	0.62326
Programmed_cell_death_protein_6	Wald ratio	1	0.357143	0.594286	1.42924	0.445902	4.58112	0.547866	0.943015
Prokineticin_2	Wald ratio	1	-0.049697	0.103333	0.951518	0.777066	1.16513	0.63056	0.946393
Prolactin_inducible_protein	Wald ratio	1	-0.0705	0.125167	0.931928	0.729186	1.19104	0.573265	0.943015
Prolyl_endopeptidase	Wald ratio	1	-0.165238	0.26	0.847692	0.509239	1.41109	0.525082	0.943015
Proprotein_convertase_subtilisin/kexin_type_7	Wald ratio	1	-0.0219512	0.0553659	0.978288	0.877684	1.09042	0.691754	0.947961
Proprotein_convertase_subtilisin/kexin_type_9	Wald ratio	1	0.349375	0.25875	1.41818	0.854042	2.35496	0.176939	0.877621
Prosaposin	Wald ratio	1	-0.184444	0.142593	0.831566	0.62881	1.0997	0.195836	0.877621
Prostaglandin_F2_receptor_negative_regulator	Wald ratio	1	-0.0415094	0.0757547	0.95934	0.826968	1.1129	0.58373	0.943015
Prostaglandin_H2_D_isomerase	Wald ratio	1	-0.0371429	0.277143	0.963538	0.559706	1.65874	0.893386	0.974708
Prostaglandin_reductase_1	Wald ratio	1	0.214	0.0983636	1.23862	1.02143	1.50199	0.0295851	0.62326
Prostaglandin_reductase_3	Wald ratio	1	0.448889	0.508889	1.56657	0.577797	4.24742	0.377725	0.917257
Prostasin	Wald ratio	1	-1.05833	0.738333	0.347034	0.0816375	1.47521	0.151741	0.859364
Prostate_and_testis_expressed_protein_4	Wald ratio	1	-0.178462	0.324615	0.836556	0.442769	1.58057	0.582482	0.943015
Prostate_associated_microseminoprotein	Wald ratio	1	1.17833	0.768333	3.24895	0.720651	14.6475	0.125123	0.848923
Prostate_specific_antigen	Wald ratio	1	-1.00429	0.79	0.366306	0.0778722	1.72308	0.203641	0.877621
Protachykinin_1	Inverse variance weighted	2	-0.209841	0.319574	0.810713	0.433351	1.51668	0.511421	0.943015
Proteasome_activator_complex_subunit_1	Wald ratio	1	-1.65667	0.881667	0.190774	0.0338867	1.07401	0.0602422	0.761709
Proteasome_activator_complex_subunit_2	Wald ratio	1	-1.6875	0.635	0.184981	0.053285	0.642171	0.00787272	0.452323
Proteasome_subunit_beta_type_4	Wald ratio	1	-0.0165625	0.0923438	0.983574	0.820734	1.17872	0.857657	0.967914
Protein_4.1	Wald ratio	1	0.805	0.772	2.2367	0.492569	10.1566	0.297066	0.88058
Protein_canopy_homolog_3	Wald ratio	1	-0.00428571	0.313571	0.995723	0.538544	1.84101	0.989095	0.999163
Protein_CREG1	Wald ratio	1	-0.414545	0.277273	0.660641	0.383659	1.13759	0.134893	0.848923
Protein_delta_homolog_1	Wald ratio	1	0.104	0.0897778	1.1096	0.930564	1.32308	0.246694	0.88058
Protein_delta_homolog_2	Wald ratio	1	0.0261111	0.246111	1.02645	0.633645	1.66278	0.915507	0.979845
Protein_DGCR14	Wald ratio	1	-0.46	0.366667	0.631284	0.307689	1.2952	0.209644	0.877621
Protein_disulfide_isomerase	Wald ratio	1	0.0461538	0.313846	1.04724	0.5661	1.93729	0.883086	0.973573
Protein_disulfide_isomerase_A5	Wald ratio	1	0.01	0.0628571	1.01005	0.892972	1.14248	0.873597	0.972031
Protein_DJ_1	Wald ratio	1	0.329091	0.358182	1.3897	0.688703	2.80423	0.35821	0.905554
Protein_dpy_30_homolog	Wald ratio	1	0.158	0.696	1.17117	0.299345	4.58211	0.820415	0.960189
Protein_eva_1_homolog_C	Wald ratio	1	-1.10857	0.565714	0.33003	0.108895	1.00023	0.050043	0.753225
Protein_FAM151A	Wald ratio	1	-0.197917	0.170417	0.820438	0.587468	1.1458	0.245492	0.88058
Protein_FAM171B	Wald ratio	1	-0.285789	0.263158	0.751421	0.44862	1.2586	0.277479	0.88058
Protein_FAM172A	Wald ratio	1	-0.823	0.589	0.439112	0.138423	1.39297	0.162328	0.86942
Protein_FAM177A1	Wald ratio	1	-0.4548	0.1556	0.634575	0.467771	0.860859	0.00346811	0.270278
Protein_FAM234B	Wald ratio	1	0.161731	0.280577	1.17554	0.678277	2.03737	0.56433	0.943015
Protein_FAM3B	Wald ratio	1	0.0674194	0.100645	1.06974	0.878231	1.30302	0.50294	0.943015
Protein_FAM3D	Wald ratio	1	-0.214	0.164444	0.807348	0.584902	1.11439	0.193138	0.877621
Protein_FAM49B	Wald ratio	1	0.494	0.896	1.63886	0.283042	9.48925	0.581401	0.943015
Protein_flightless_1_homolog	Wald ratio	1	-0.0872	0.634	0.916494	0.26452	3.17542	0.890604	0.974708
Protein_glutamine_gamma_glutamyltransferase_4	Wald ratio	1	0.396	0.788	1.48587	0.317118	6.96209	0.615289	0.946393
Protein_glutamine_gamma_glutamyltransferase_E	Wald ratio	1	-0.0152778	0.1125	0.984838	0.789956	1.2278	0.891977	0.974708
Protein_HEXIM1	Wald ratio	1	0.117778	0.457778	1.12499	0.458651	2.75942	0.796961	0.957829
Protein_HEXIM2	Wald ratio	1	0.304444	0.534444	1.35587	0.475653	3.86498	0.568917	0.943015
Protein_jagged_1	Wald ratio	1	-0.892857	0.581429	0.409484	0.131013	1.27985	0.12463	0.848923
Protein_kinase_C_binding_protein_NELL1	Wald ratio	1	-0.0165094	0.0926415	0.983626	0.820299	1.17947	0.85856	0.967914
Protein_max	Wald ratio	1	0.113333	0.226111	1.12001	0.719036	1.74458	0.61621	0.946393
Protein_MRVI1	Wald ratio	1	-0.395455	0.382727	0.673374	0.318033	1.42574	0.301485	0.88058
Protein_phosphatase_1_regulatory_subunit_14A	Wald ratio	1	0.0865	0.229	1.09035	0.696046	1.70803	0.705632	0.947961
Protein_phosphatase_1_regulatory_subunit_1A	Wald ratio	1	1.43	0.793333	4.1787	0.882556	19.7852	0.0714635	0.761709
Protein_S100_A12	Wald ratio	1	0.132273	0.204091	1.14142	0.765103	1.70283	0.516916	0.943015
Protein_S100_A14	Wald ratio	1	-0.156667	0.564444	0.854989	0.282811	2.58479	0.781351	0.954167
Protein_S100_A16	Wald ratio	1	0.106842	0.225263	1.11276	0.715572	1.73041	0.635287	0.946393
Protein_S100_A2	Wald ratio	1	0.881905	0.560952	2.4155	0.804478	7.25268	0.115914	0.848923
Protein_S100_A4	Wald ratio	1	-0.842381	0.558095	0.430684	0.144244	1.28593	0.1312	0.848923
Protein_S100_A6	Wald ratio	1	-0.8625	0.585	0.422105	0.134109	1.32857	0.140385	0.849027
Protein_S100_A7	Wald ratio	1	-0.117198	0.0654396	0.889409	0.782345	1.01113	0.0733042	0.761709
Protein_SCO2_homolog,_mitochondrial	Wald ratio	1	0.454375	0.4375	1.57519	0.668229	3.71313	0.299004	0.88058
Protein_tyrosine_sulfotransferase_1	Wald ratio	1	0.0512821	0.260769	1.05262	0.631394	1.75486	0.844096	0.967914
Protein_tyrosine_sulfotransferase_2	Wald ratio	1	-0.155333	0.304667	0.85613	0.471197	1.55553	0.610159	0.946393
Protein_Z_dependent_protease_inhibitor	Wald ratio	1	-0.101975	0.0655556	0.903052	0.794165	1.02687	0.119814	0.848923
Prothrombin	Wald ratio	1	-0.183	0.386	0.832768	0.3908	1.77457	0.635433	0.946393
Proto_oncogene_tyrosine_protein_kinase_receptor_Ret	Wald ratio	1	-0.170882	0.130588	0.842921	0.652571	1.08879	0.190684	0.877621
Proto_oncogene_vav	Wald ratio	1	-0.651818	0.909091	0.521097	0.0877173	3.09566	0.473374	0.943015
Protocadherin_10	Wald ratio	1	-0.02	0.329167	0.980199	0.514188	1.86856	0.951551	0.980245
Protocadherin_9	Wald ratio	1	0.249	0.22	1.28274	0.833435	1.97427	0.257711	0.88058
Pterin_4_alpha_carbinolamine_dehydratase	Wald ratio	1	-0.0625	0.343333	0.939413	0.479298	1.84123	0.855552	0.967914
Pulmonary_surfactant_associated_protein_B	Wald ratio	1	0.16175	0.10075	1.17557	0.96491	1.43221	0.108393	0.848923
Pulmonary_surfactant_associated_protein_D	Wald ratio	1	-0.244571	0.110286	0.78304	0.630822	0.971988	0.026581	0.62326
Purine_nucleoside_phosphorylase	Wald ratio	1	0.0535294	0.294706	1.05499	0.592091	1.87978	0.855868	0.967914
Putative_D_tyrosyl_tRNA(Tyr)_deacylase_2	Wald ratio	1	0.124375	0.365625	1.13244	0.553081	2.31868	0.733728	0.947961
Pyridoxal_kinase	Wald ratio	1	0.249231	0.298462	1.28304	0.714799	2.30301	0.403689	0.922239
Quinone_oxidoreductase_PIG3	Wald ratio	1	0.0935849	0.118679	1.0981	0.870205	1.38569	0.430373	0.937095
R_spondin_1	Wald ratio	1	-0.0422727	0.2025	0.958608	0.644569	1.42565	0.83464	0.964102
R_spondin_3	Wald ratio	1	-0.645926	0.503333	0.524177	0.195448	1.4058	0.199388	0.877621
R_spondin_4	Wald ratio	1	0.679167	0.635	1.97223	0.568114	6.8467	0.28482	0.88058
Ras_related_protein_Rab_1A	Wald ratio	1	-0.286667	0.71	0.750762	0.186697	3.01902	0.686392	0.947961
Ras_related_protein_Rab_22A	Wald ratio	1	1.19	0.708333	3.28708	0.820096	13.1752	0.0929573	0.820554
Ras_related_protein_Rab_31	Wald ratio	1	-0.0884615	0.341538	0.915338	0.46866	1.78774	0.795628	0.957785
Ras_related_protein_Rab_6B	Wald ratio	1	0.0580769	0.206538	1.0598	0.70699	1.58866	0.778563	0.954167
Ras_related_protein_Ral_B	Wald ratio	1	-0.181875	0.344375	0.833706	0.424497	1.63738	0.597409	0.946393
Receptor_interacting_serine/threonine_protein_kinase_2	Wald ratio	1	-0.7125	0.74375	0.490417	0.114149	2.10697	0.338071	0.88251
Receptor_transporting_protein_4	Wald ratio	1	-0.224242	0.121212	0.799121	0.630137	1.01342	0.0643135	0.761709
Receptor_type_tyrosine_protein_phosphatase_U	Wald ratio	1	0.212143	0.52	1.23632	0.446169	3.42583	0.683298	0.947961
Receptor_tyrosine_protein_kinase_erbB_3	Wald ratio	1	0.246	0.399	1.2789	0.585061	2.79558	0.537537	0.943015
Redox_regulatory_protein_FAM213A	Wald ratio	1	0.00333333	0.438889	1.00334	0.424481	2.37158	0.99394	0.999163
Regenerating_islet_derived_protein_3_alpha	Wald ratio	1	-0.0602632	0.243947	0.941517	0.583681	1.51873	0.804882	0.960189
Regenerating_islet_derived_protein_3_gamma	Wald ratio	1	-0.0968889	0.0917778	0.907657	0.758226	1.08654	0.29111	0.88058
Regenerating_islet_derived_protein_4	Wald ratio	1	0.302222	0.401667	1.35286	0.61567	2.97275	0.451798	0.943015
Regulator_of_G_protein_signaling_18	Wald ratio	1	0.0933333	0.641667	1.09783	0.312131	3.86128	0.884352	0.973573
Regulator_of_microtubule_dynamics_protein_1	Wald ratio	1	-0.198929	0.164286	0.819608	0.593969	1.13097	0.225945	0.879135
Renin	Wald ratio	1	-1.35286	0.595714	0.258501	0.0804228	0.830891	0.023148	0.62326
Repulsive_guidance_molecule_A	Inverse variance weighted	2	-0.549864	0.290321	0.577028	0.326641	1.01935	0.0582271	0.761709
Reticulocalbin_1	Wald ratio	1	0.362143	0.308571	1.4364	0.78454	2.62989	0.240551	0.88058
Reticulon_4_interacting_protein_1,_mitochondrial	Wald ratio	1	0.272857	0.657143	1.31371	0.362351	4.7629	0.677983	0.947961
Reticulon_4_receptor	Inverse variance weighted	2	0.0687331	0.144365	1.07115	0.807169	1.42147	0.633998	0.946393
Retina_specific_copper_amine_oxidase	Wald ratio	1	-0.413529	0.856471	0.661312	0.123414	3.54363	0.629217	0.946393
Retinal_dehydrogenase_1	Wald ratio	1	-0.287	0.44	0.750512	0.316827	1.77784	0.514225	0.943015
Retinoic_acid_receptor_responder_protein_1	Wald ratio	1	-0.0259615	0.0871154	0.974373	0.821431	1.15579	0.765693	0.947961
Retinoic_acid_receptor_responder_protein_2	Wald ratio	1	-0.032	0.176	0.968507	0.685944	1.36747	0.855725	0.967914
Retinol_binding_protein_1	Wald ratio	1	0.23	0.564444	1.2586	0.416316	3.80498	0.683655	0.947961
Retinol_binding_protein_4	Wald ratio	1	-0.415556	0.473333	0.659974	0.260986	1.66892	0.379979	0.917257
RGM_domain_family_member_B	Wald ratio	1	-0.284286	0.28	0.752552	0.434706	1.3028	0.30996	0.88058
Rho_GTPase_activating_protein_25	Wald ratio	1	-0.647647	0.308824	0.523276	0.285663	0.958531	0.0359809	0.66399
Rho_GTPase_activating_protein_45	Wald ratio	1	0.16	0.31	1.17351	0.63916	2.15459	0.605764	0.946393
Rho_guanine_nucleotide_exchange_factor_25	Wald ratio	1	0.222778	0.432222	1.24954	0.535595	2.91519	0.606257	0.946393
Riboflavin_kinase	Wald ratio	1	0.33	0.5825	1.39097	0.444102	4.35664	0.571038	0.943015
Ribonuclease_4	Wald ratio	1	-0.45931	0.141724	0.631719	0.478505	0.833992	0.00119163	0.190054
Ribonuclease_K6	Inverse variance weighted	2	-0.141491	0.0971364	0.868063	0.717574	1.05011	0.14522	0.849806
Ribonuclease_pancreatic	Wald ratio	1	-0.397273	0.220909	0.672151	0.435938	1.03635	0.0721209	0.761709
Ribonuclease_T2	Wald ratio	1	-0.0728125	0.146563	0.929775	0.697624	1.23918	0.619329	0.946393
Ribonuclease_UK114	Wald ratio	1	-0.0244	0.18	0.975895	0.685779	1.38874	0.892173	0.974708
Ribonucleoside_diphosphate_reductase_large_subunit	Wald ratio	1	0.193333	0.653333	1.21329	0.337159	4.36608	0.767292	0.948052
Ribosomal_protein_S6_kinase_alpha_1	Wald ratio	1	0.552	0.388	1.73672	0.811817	3.71538	0.154829	0.862131
Ribosome_maturation_protein_SBDS	Wald ratio	1	0.103438	0.313125	1.10898	0.600323	2.04861	0.741144	0.947961
Ribosyldihydronicotinamide_dehydrogenase_[quinone]	Wald ratio	1	-0.122778	0.0737037	0.88446	0.765492	1.02192	0.0957474	0.828937
Ribulose_phosphate_3_epimerase	Wald ratio	1	0.1675	0.48625	1.18235	0.455869	3.06654	0.730491	0.947961
Rieske_domain_containing_protein	Wald ratio	1	0.215625	0.69125	1.24064	0.320067	4.80893	0.75509	0.947961
S_formylglutathione_hydrolase	Wald ratio	1	0.0680556	0.181667	1.07042	0.749753	1.52825	0.707945	0.947961
Sarcalumenin	Wald ratio	1	-0.218333	0.3425	0.803857	0.410806	1.57297	0.523819	0.943015
Scavenger_receptor_class_A_member_5	Inverse variance weighted	2	-0.130209	0.156102	0.877912	0.646508	1.19214	0.404209	0.922239
Scavenger_receptor_class_F_member_1	Wald ratio	1	-0.09675	0.09875	0.907783	0.748039	1.10164	0.327211	0.88251
Scavenger_receptor_class_F_member_2	Wald ratio	1	0.11	0.310625	1.11628	0.607244	2.05202	0.723245	0.947961
Secreted_and_transmembrane_protein_1	Wald ratio	1	0.0661111	0.216667	1.06835	0.698685	1.63359	0.760269	0.947961
Secreted_frizzled_related_protein_1	Inverse variance weighted	2	-0.14471	0.209538	0.865273	0.57384	1.30472	0.489808	0.943015
Secreted_frizzled_related_protein_3	Inverse variance weighted	2	0.0829782	0.0943629	1.08652	0.903054	1.30725	0.379211	0.917257
Secreted_frizzled_related_protein_4	Wald ratio	1	-0.276667	0.265185	0.758307	0.450936	1.27519	0.296811	0.88058
Secretoglobin_family_3A_member_1	Wald ratio	1	0.249286	0.356071	1.28311	0.638512	2.57844	0.483865	0.943015
Secretogranin_3	Wald ratio	1	-0.0155319	0.0959574	0.984588	0.815782	1.18832	0.871414	0.971312
Secretory_phospholipase_A2_receptor	Wald ratio	1	-0.0302632	0.0513158	0.97019	0.877356	1.07285	0.555363	0.943015
Seizure_6_like_protein	Inverse variance weighted	2	0.218809	0.539069	1.24459	0.432676	3.58008	0.684814	0.947961
Selenoprotein_W	Wald ratio	1	-0.115455	0.355455	0.890961	0.443905	1.78825	0.745326	0.947961
Semaphorin_3C	Wald ratio	1	0.267273	0.359091	1.3064	0.646265	2.64082	0.456693	0.943015
Semaphorin_3E	Inverse variance weighted	2	-0.0261183	0.0543262	0.97422	0.875817	1.08368	0.630682	0.946393
Semaphorin_3G	Wald ratio	1	0.0846429	0.291429	1.08833	0.614739	1.92677	0.771479	0.950438
Semaphorin_4A	Wald ratio	1	-0.138235	0.245882	0.870894	0.537856	1.41015	0.573979	0.943015
Semaphorin_6A	Inverse variance weighted	2	-0.344145	0.574149	0.708826	0.230046	2.18406	0.548906	0.943015
Serine__tRNA_ligase,_mitochondrial	Wald ratio	1	0.446364	0.361818	1.56262	0.768896	3.1757	0.217327	0.877621
Serine_hydroxymethyltransferase,_cytosolic	Wald ratio	1	-0.0230303	0.0610606	0.977233	0.867006	1.10147	0.706046	0.947961
Serine_protease_57	Wald ratio	1	-0.0179592	0.0883673	0.982201	0.826001	1.16794	0.838953	0.966669
Serine_protease_HTRA1	Wald ratio	1	0.463636	0.486364	1.58984	0.612849	4.12435	0.340453	0.88251
Serine_protease_inhibitor_Kazal_type_1	Wald ratio	1	-0.199091	0.395455	0.819475	0.377501	1.77891	0.614649	0.946393
Serine_protease_inhibitor_Kazal_type_2	Wald ratio	1	0.312963	0.17037	1.36747	0.979255	1.90959	0.0662163	0.761709
Serine_protease_inhibitor_Kazal_type_4	Wald ratio	1	0.0428571	0.191786	1.04379	0.716739	1.52007	0.823175	0.961813
Serine_protease_inhibitor_Kazal_type_6	Wald ratio	1	-0.117368	0.103947	0.889258	0.725347	1.09021	0.25885	0.88058
Serine_protease_inhibitor_Kazal_type_7	Wald ratio	1	0.0823077	0.337692	1.08579	0.56014	2.10472	0.807435	0.960189
Serine/threonine_protein_kinase_BRSK2	Wald ratio	1	0.761176	0.258824	2.14079	1.28902	3.55541	0.00327251	0.270278
Serine/threonine_protein_kinase_DCLK1	Wald ratio	1	0.133636	0.205909	1.14298	0.763421	1.71124	0.516334	0.943015
Serine/threonine_protein_kinase_receptor_R3	Wald ratio	1	-0.34375	0.223125	0.709106	0.457913	1.09809	0.12341	0.848923
Serine/threonine_protein_kinase_ULK3	Wald ratio	1	0.455556	0.472222	1.57705	0.625002	3.97932	0.334692	0.88251
Serotransferrin	Wald ratio	1	-0.193571	0.296429	0.824011	0.460901	1.47319	0.513749	0.943015
Serpin_A11	Wald ratio	1	-0.0873333	0.175	0.916372	0.650292	1.29132	0.617746	0.946393
Serpin_A12	Wald ratio	1	0.127794	0.105	1.13632	0.924959	1.39598	0.223571	0.877621
Serpin_A9	Wald ratio	1	0.0627778	0.239444	1.06479	0.665955	1.70248	0.793182	0.957785
Serpin_B5	Wald ratio	1	-0.267143	0.299286	0.765564	0.425818	1.37638	0.372071	0.915425
Serpin_H1	Wald ratio	1	-0.365	0.326667	0.694197	0.365947	1.31688	0.263846	0.88058
Serum_amyloid_A_1_protein	Inverse variance weighted	2	0.0203216	0.0864058	1.02053	0.86154	1.20886	0.814063	0.960189
Serum_amyloid_A_2_protein	Inverse variance weighted	2	0.0246687	0.107461	1.02498	0.830312	1.26528	0.818433	0.960189
Serum_amyloid_A_4_protein	Inverse variance weighted	2	-4.42e-05	0.0596436	0.999956	0.889634	1.12396	0.999409	0.999424
Serum_amyloid_P_component	Inverse variance weighted	2	0.183329	0.381412	1.20121	0.568793	2.53678	0.630759	0.946393
Sex_hormone_binding_globulin	Wald ratio	1	0.531765	0.231176	1.70193	1.08184	2.67747	0.0214338	0.62326
SH2_domain_containing_protein_1A	Wald ratio	1	-0.274	0.475	0.760332	0.299692	1.929	0.564046	0.943015
SH3_and_multiple_ankyrin_repeat_domains_protein_3	Wald ratio	1	0.0140541	0.137027	1.01415	0.775289	1.32661	0.918309	0.979845
SH3_domain_binding_glutamic_acid_rich_like_protein_2	Wald ratio	1	0.724	0.39	2.06267	0.960405	4.43	0.0633951	0.761709
SH3_domain_binding_protein_2	Wald ratio	1	-0.0403846	0.173846	0.96042	0.683094	1.35034	0.816304	0.960189
Short/branched_chain_specific_acyl_CoA_dehydrogenase,_mitochondrial	Wald ratio	1	-0.141765	0.412941	0.867825	0.386304	1.94955	0.731369	0.947961
Sialate_O_acetylesterase	Wald ratio	1	-0.283	0.5595	0.75352	0.251674	2.25606	0.612991	0.946393
Sialic_acid_binding_Ig_like_lectin_12	Wald ratio	1	-0.0363514	0.0931081	0.964301	0.803448	1.15736	0.696225	0.947961
Sialic_acid_binding_Ig_like_lectin_14	Wald ratio	1	-0.0352174	0.109304	0.965396	0.779226	1.19604	0.747304	0.947961
Sialic_acid_binding_Ig_like_lectin_5	Inverse variance weighted	2	-0.0546337	0.0769581	0.946832	0.814263	1.10098	0.477757	0.943015
Sialic_acid_binding_Ig_like_lectin_6	Wald ratio	1	-0.142871	0.0809901	0.866866	0.739625	1.016	0.0777221	0.765768
Sialic_acid_binding_Ig_like_lectin_7	Wald ratio	1	0.09	0.285714	1.09417	0.625002	1.91554	0.752762	0.947961
Sialic_acid_binding_Ig_like_lectin_9	Wald ratio	1	0.00138211	0.0308943	1.00138	0.942546	1.06389	0.964317	0.987761
Sialic_acid_synthase	Wald ratio	1	-0.059	0.477	0.942707	0.370123	2.40108	0.901561	0.976498
Sialoadhesin	Wald ratio	1	-1.00111	0.805556	0.367471	0.075774	1.78207	0.213957	0.877621
Signal_peptide,_CUB_and_EGF_like_domain_containing_protein_1	Wald ratio	1	-0.00916667	0.326667	0.990875	0.522342	1.87968	0.977613	0.99493
Signal_peptide,_CUB_and_EGF_like_domain_containing_protein_3	Wald ratio	1	-0.28	0.195926	0.755784	0.51478	1.10962	0.152972	0.859364
Signal_regulatory_protein_beta_1	Wald ratio	1	-0.0742391	0.0483696	0.92845	0.844472	1.02078	0.124825	0.848923
Signal_regulatory_protein_gamma	Wald ratio	1	-0.116	0.312667	0.890475	0.482475	1.6435	0.710636	0.947961
Signal_transducer_and_activator_of_transcription_3	Wald ratio	1	-0.274	0.314667	0.760332	0.410349	1.40881	0.383884	0.917257
Signal_transducer_and_activator_of_transcription_6	Wald ratio	1	-2.39875	0.485	0.0908314	0.0351072	0.235005	7.58e-07	0.000479069
SLAM_family_member_6	Wald ratio	1	0.196667	0.272381	1.21734	0.713766	2.07619	0.470277	0.943015
SLAM_family_member_7	Wald ratio	1	0.0230303	0.0643939	1.0233	0.901963	1.16095	0.720607	0.947961
SLIT_and_NTRK_like_protein_1	Wald ratio	1	0.28125	0.63375	1.32478	0.382548	4.5878	0.657197	0.947961
SLIT_and_NTRK_like_protein_3	Wald ratio	1	0.0774	0.1156	1.08047	0.861417	1.35524	0.503145	0.943015
SLIT_and_NTRK_like_protein_5	Wald ratio	1	0.0628571	0.302143	1.06487	0.588992	1.92525	0.835199	0.964102
SLIT_and_NTRK_like_protein_6	Wald ratio	1	-0.1485	0.2415	0.862	0.536956	1.38381	0.538616	0.943015
Small_ubiquitin_related_modifier_3	Wald ratio	1	0.526667	0.753333	1.69328	0.386793	7.41274	0.48448	0.943015
Snurportin_1	Wald ratio	1	0.0206667	0.32	1.02088	0.545238	1.91146	0.948506	0.980245
Sodium/potassium_transporting_ATPase_subunit_beta_2	Wald ratio	1	-0.524375	0.266875	0.591925	0.350831	0.998701	0.0494291	0.753225
Sonic_hedgehog_protein	Wald ratio	1	-0.0966667	0.437778	0.907859	0.384923	2.14122	0.825239	0.961813
Sorcin	Wald ratio	1	0.117143	0.340714	1.12428	0.576571	2.19228	0.730985	0.947961
Sorting_nexin_1	Wald ratio	1	0.443636	0.358636	1.55836	0.771599	3.14736	0.216084	0.877621
SPARC_like_protein_1	Wald ratio	1	0.127297	0.107838	1.13575	0.919372	1.40307	0.237821	0.88058
SPARC_related_modular_calcium_binding_protein_1	Wald ratio	1	-0.0944	0.2456	0.909919	0.562268	1.47252	0.700708	0.947961
SPARC_related_modular_calcium_binding_protein_2	Wald ratio	1	-0.0664516	0.139677	0.935708	0.711614	1.23037	0.634252	0.946393
Spermatogenesis_associated_protein_20	Wald ratio	1	-0.048125	0.124063	0.953015	0.747301	1.21536	0.698083	0.947961
Sphingomyelin_phosphodiesterase	Wald ratio	1	-0.241389	0.148056	0.785536	0.587677	1.05001	0.103018	0.848923
Sphingosine_kinase_1	Wald ratio	1	-0.778333	0.72	0.459171	0.111969	1.883	0.279689	0.88058
Splicing_factor_3B_subunit_4	Wald ratio	1	1.31222	1.00111	3.71442	0.522069	26.4274	0.189937	0.877621
Spondin_1	Wald ratio	1	-0.578571	0.159286	0.560699	0.410339	0.766155	0.00028092	0.0710167
Spondin_2	Wald ratio	1	0.213333	0.172667	1.2378	0.882415	1.73631	0.216637	0.877621
StAR_related_lipid_transfer_protein_5	Inverse variance weighted	2	-0.0280118	0.122359	0.972377	0.765033	1.23592	0.818923	0.960189
Stem_cell_growth_factor_alpha	Wald ratio	1	0.165882	0.145784	1.18043	0.887049	1.57085	0.255178	0.88058
Stem_cell_growth_factor_beta	Wald ratio	1	0.18	0.158191	1.19722	0.878047	1.63241	0.255178	0.88058
Steroid_receptor_RNA_activator_1	Wald ratio	1	0.134167	0.3225	1.14358	0.607785	2.15172	0.677395	0.947961
Stromal_cell_derived_factor_1	Inverse variance weighted	3	0.408499	0.276274	1.50456	0.875467	2.5857	0.139247	0.848923
Stromal_cell_derived_factor_1	Weighted median	3	0.35497	0.30072	1.42614	0.791012	2.57122	0.237841
Stromal_cell_derived_factor_1	MR Egger	3	-0.258809	0.787552	0.771971	0.164901	3.61392	0.797869
Stromal_cell_derived_factor_1	intercept	3	0.0701947	0.0775786	1.07272	0.921402	1.24888	0.531784
Stromal_cell_derived_factor_2	Wald ratio	1	-0.0279167	0.15875	0.972469	0.712435	1.32741	0.860409	0.967914
Stromal_interaction_molecule_1	Wald ratio	1	0.197	0.425	1.21774	0.529406	2.80107	0.642985	0.947961
Stromal_membrane_associated_protein_1	Wald ratio	1	0.184688	0.13875	1.20284	0.916436	1.57876	0.183162	0.877621
Stromelysin_2	Wald ratio	1	-0.0476316	0.165526	0.953485	0.689311	1.3189	0.773532	0.952039
Sulfhydryl_oxidase_2	Wald ratio	1	-0.173824	0.116176	0.840445	0.669296	1.05536	0.134601	0.848923
Sulfotransferase_1A3	Wald ratio	1	0.1535	0.4325	1.16591	0.499474	2.72155	0.722655	0.947961
Sushi,_von_Willebrand_factor_type_A,_EGF_and_pentraxin_domain_containing_protein_1	Wald ratio	1	0.221892	0.182703	1.24844	0.872663	1.78602	0.224558	0.878766
Switch_associated_protein_70	Wald ratio	1	-0.180606	0.12303	0.834764	0.655901	1.0624	0.14211	0.849806
Syntaphilin	Wald ratio	1	0.0814286	0.707143	1.08484	0.271289	4.33807	0.908325	0.977567
Syntaxin_7	Wald ratio	1	0.0858333	0.376667	1.08962	0.520777	2.27983	0.819743	0.960189
Syntaxin_8	Wald ratio	1	1.61857	0.627143	5.04588	1.47605	17.2493	0.00985529	0.519045
T_cell_antigen_CD7	Wald ratio	1	0.00377778	0.220444	1.00378	0.65162	1.54628	0.986327	0.998972
T_cell_immunoglobulin_and_mucin_domain_containing_protein_4	Wald ratio	1	-0.108333	0.166667	0.897328	0.647265	1.244	0.515692	0.943015
T_cell_immunoreceptor_with_Ig_and_ITIM_domains	Wald ratio	1	-0.13	0.62125	0.878095	0.25985	2.96729	0.834249	0.964102
T_cell_leukemia/lymphoma_protein_1A	Wald ratio	1	0.0893333	0.210222	1.09345	0.724189	1.65098	0.670875	0.947961
T_cell_surface_glycoprotein_CD4	Wald ratio	1	-0.0716667	0.825	0.930841	0.184766	4.68953	0.930776	0.980245
T_cell_surface_glycoprotein_CD8_alpha_chain	Wald ratio	1	0.04925	0.13175	1.05048	0.811411	1.35999	0.708543	0.947961
T_lymphocyte_surface_antigen_Ly_9	Wald ratio	1	0.0826531	0.094898	1.08616	0.901814	1.3082	0.383772	0.917257
Tapasin	Wald ratio	1	-0.0765128	0.0935385	0.926341	0.771169	1.11274	0.413367	0.929023
Tapasin_related_protein	Wald ratio	1	0.0209774	0.0375188	1.0212	0.948798	1.09912	0.576081	0.943015
Tartrate_resistant_acid_phosphatase_type_5	Wald ratio	1	0.228333	0.17875	1.2565	0.885134	1.78369	0.201465	0.877621
Tenascin	Wald ratio	1	0.0306723	0.0457983	1.03115	0.94262	1.12799	0.503033	0.943015
Tenascin_R	Wald ratio	1	-0.256154	0.302308	0.774023	0.427981	1.39986	0.396812	0.921926
Tenascin_X	Inverse variance weighted	2	-0.0140659	0.0812717	0.986033	0.840836	1.1563	0.862594	0.967914
Teratocarcinoma_derived_growth_factor_1	Wald ratio	1	-0.0571186	0.0776271	0.944482	0.811178	1.09969	0.461848	0.943015
Testican_2	Wald ratio	1	0.230526	0.205263	1.25926	0.842156	1.88295	0.261405	0.88058
Testican_3	Wald ratio	1	0.849444	0.382222	2.33835	1.10549	4.9461	0.0262574	0.62326
Thioredoxin_domain_containing_protein_15	Wald ratio	1	0.0780851	0.140426	1.08121	0.821068	1.42379	0.578169	0.943015
Thioredoxin_domain_containing_protein_5	Wald ratio	1	-0.094	0.341	0.910283	0.466564	1.77599	0.782809	0.954167
Thioredoxin_like_protein_4B	Wald ratio	1	0.0604	0.2896	1.06226	0.60217	1.87389	0.834789	0.964102
Thiosulfate_sulfurtransferase/rhodanese_like_domain_containing_protein_1	Wald ratio	1	0.179184	0.11898	1.19624	0.947417	1.51041	0.132066	0.848923
Thrombin	Wald ratio	1	-0.166364	0.350909	0.846738	0.425647	1.68441	0.635433	0.946393
Thrombospondin_2	Inverse variance weighted	3	-0.0277269	0.111696	0.972654	0.781413	1.2107	0.803953	0.960189
Thrombospondin_2	Weighted median	3	-0.0049841	0.108664	0.995028	0.804153	1.23121	0.963416
Thrombospondin_2	MR Egger	3	0.212073	0.328061	1.23624	0.649906	2.35155	0.634662
Thrombospondin_2	intercept	3	-0.068332	0.0878972	0.93395	0.786148	1.10954	0.579314
Thrombospondin_3	Wald ratio	1	0.677931	0.443448	1.9698	0.825945	4.69778	0.126321	0.848923
Thrombospondin_4	Inverse variance weighted	2	-0.100604	0.160796	0.904291	0.659836	1.23931	0.531534	0.943015
Thrombospondin_type_1_domain_containing_protein_1	Wald ratio	1	0.0809524	0.102177	1.08432	0.887529	1.32474	0.428199	0.937095
Thymidylate_kinase	Wald ratio	1	0.08375	0.815	1.08736	0.220105	5.37173	0.918153	0.979845
Thymocyte_nuclear_protein_1	Wald ratio	1	0.473333	1.00167	1.60534	0.225388	11.4341	0.636537	0.946393
Thyroxine_binding_globulin	Wald ratio	1	-0.463333	0.257	0.629183	0.380202	1.04121	0.0714112	0.761709
Tissue_type_plasminogen_activator	Wald ratio	1	-0.580169	0.25678	0.559803	0.338423	0.926	0.0238581	0.62326
TLR4_interactor_with_leucine_rich_repeats	Wald ratio	1	0.752727	0.584545	2.12278	0.675041	6.67545	0.197846	0.877621
Toll_like_receptor_1	Wald ratio	1	0.357857	0.312857	1.43026	0.774651	2.64073	0.252692	0.88058
Toll_like_receptor_3	Wald ratio	1	-0.246087	0.213043	0.781854	0.514967	1.18706	0.248049	0.88058
Toll/interleukin_1_receptor_domain_containing_adapter_protein	Wald ratio	1	0.08	0.297857	1.08329	0.60423	1.94216	0.788249	0.956908
Tolloid_like_protein_1	Wald ratio	1	-0.993333	0.68	0.37034	0.0976727	1.4042	0.144075	0.849806
Transcobalamin_1	Wald ratio	1	-0.0610204	0.167755	0.940804	0.677178	1.30706	0.716047	0.947961
Transcobalamin_2	Wald ratio	1	0.0777027	0.0631081	1.0808	0.955052	1.22311	0.218224	0.877621
Transcription_elongation_factor_A_protein_2	Wald ratio	1	-0.319286	0.296429	0.726668	0.406454	1.29916	0.281432	0.88058
Transcription_factor_jun_D	Wald ratio	1	0.298333	0.678333	1.34761	0.356579	5.093	0.660079	0.947961
Transforming_growth_factor_beta_induced_protein_ig_h3	Wald ratio	1	0.011087	0.0856522	1.01115	0.854882	1.19598	0.897008	0.974708
Transforming_growth_factor_beta_receptor_type_3	Wald ratio	1	-1.41583	0.5475	0.242723	0.0829985	0.709827	0.00970978	0.519045
Transgelin	Wald ratio	1	0.192	0.527	1.21167	0.431314	3.40389	0.715614	0.947961
Transgelin_2	Wald ratio	1	0.478889	0.608889	1.61428	0.48942	5.32446	0.431577	0.937095
Transmembrane_glycoprotein_NMB	Wald ratio	1	0.11	0.167083	1.11628	0.804541	1.5488	0.510311	0.943015
Transmembrane_protein_106A	Wald ratio	1	-0.125	0.686667	0.882497	0.229726	3.39012	0.855552	0.967914
Transmembrane_protein_132A	Wald ratio	1	-0.055283	0.0764151	0.946217	0.814601	1.0991	0.469399	0.943015
Transmembrane_protein_132B	Wald ratio	1	0.0470588	0.307059	1.04818	0.574201	1.91342	0.878196	0.973199
Transmembrane_protein_132C	Inverse variance weighted	2	0.2165	0.227747	1.24172	0.794625	1.94038	0.341801	0.88251
Transmembrane_protein_132D	Inverse variance weighted	2	0.267598	0.121608	1.30682	1.02968	1.65856	0.0277714	0.62326
Transmembrane_protein_190	Wald ratio	1	-0.00782178	0.0390099	0.992209	0.919173	1.07105	0.841084	0.967361
Transmembrane_protein_9	Wald ratio	1	-0.752857	0.577143	0.471019	0.151972	1.45986	0.192078	0.877621
Trefoil_factor_1	Wald ratio	1	-0.0113158	0.118947	0.988748	0.783133	1.24835	0.924209	0.980245
Trefoil_factor_2	Wald ratio	1	-0.59	0.451818	0.554327	0.22865	1.34388	0.191609	0.877621
Trefoil_factor_3	Wald ratio	1	0.771333	0.482667	2.16265	0.839714	5.5698	0.110028	0.848923
Trem_like_transcript_2_protein	Wald ratio	1	0.0564474	0.0777632	1.05807	0.908493	1.23228	0.467907	0.943015
Triggering_receptor_expressed_on_myeloid_cells_1	Wald ratio	1	0.06375	0.135	1.06583	0.818035	1.38867	0.636768	0.946393
Triggering_receptor_expressed_on_myeloid_cells_2	Wald ratio	1	-0.65	0.651667	0.522046	0.145545	1.87249	0.31855	0.881148
Triosephosphate_isomerase	Wald ratio	1	0.52	0.721667	1.68203	0.408826	6.92035	0.471184	0.943015
Tripartite_motif_containing_protein_3	Wald ratio	1	-0.035	0.372857	0.965605	0.464962	2.00531	0.925213	0.980245
Tripeptidyl_peptidase_1	Wald ratio	1	-0.0357143	0.309286	0.964916	0.526284	1.76913	0.90807	0.977567
Trypsin_2	Wald ratio	1	0.139	0.2015	1.14912	0.774188	1.70564	0.490303	0.943015
Trypsin_3	Wald ratio	1	-0.0447273	0.0914545	0.956258	0.799333	1.14399	0.624795	0.946393
Tryptase_beta_1	Inverse variance weighted	2	0.0408036	0.115921	1.04165	0.82994	1.30736	0.724843	0.947961
Tubulin__tyrosine_ligase	Wald ratio	1	-0.4725	0.745	0.623442	0.144757	2.68505	0.525932	0.943015
Tubulin_folding_cofactor_B	Wald ratio	1	-1.26	0.926875	0.283654	0.0461123	1.74486	0.174018	0.877621
Tubulin_specific_chaperone_E	Wald ratio	1	-0.163	0.39	0.849591	0.395581	1.82467	0.675985	0.947961
Tumor_necrosis_factor_alpha_induced_protein_3	Wald ratio	1	-0.3975	0.272	0.671998	0.394309	1.14525	0.143907	0.849806
Tumor_necrosis_factor_alpha_induced_protein_8	Wald ratio	1	-0.226364	0.310455	0.797428	0.433938	1.4654	0.465918	0.943015
Tumor_necrosis_factor_inducible_gene_6_protein	Wald ratio	1	0.129231	0.0875	1.13795	0.958612	1.35085	0.139696	0.848923
Tumor_necrosis_factor_ligand_superfamily_member_12	Wald ratio	1	0.274	0.120857	1.31521	1.03782	1.66676	0.0233817	0.62326
Tumor_necrosis_factor_ligand_superfamily_member_13B	Wald ratio	1	-0.61	0.851579	0.543351	0.102377	2.88376	0.473796	0.943015
Tumor_necrosis_factor_ligand_superfamily_member_14	Wald ratio	1	-0.957647	0.431176	0.383795	0.164844	0.893561	0.0263503	0.62326
Tumor_necrosis_factor_ligand_superfamily_member_15	Wald ratio	1	-0.962857	0.768571	0.3818	0.0846477	1.7221	0.210283	0.877621
Tumor_necrosis_factor_ligand_superfamily_member_8	Wald ratio	1	-0.135714	0.282143	0.873092	0.502221	1.51784	0.630508	0.946393
Tumor_necrosis_factor_receptor_superfamily_member_11B	Wald ratio	1	0.155	0.281429	1.16766	0.672603	2.02709	0.581797	0.943015
Tumor_necrosis_factor_receptor_superfamily_member_17	Wald ratio	1	-0.326154	0.317692	0.721694	0.387193	1.34517	0.304593	0.88058
Tumor_necrosis_factor_receptor_superfamily_member_19	Wald ratio	1	-0.374167	0.500833	0.687862	0.257741	1.83577	0.45501	0.943015
Tumor_necrosis_factor_receptor_superfamily_member_19L	Wald ratio	1	-0.166667	0.798333	0.846482	0.177036	4.04737	0.834629	0.964102
Tumor_necrosis_factor_receptor_superfamily_member_1B	Wald ratio	1	-0.281333	0.348333	0.754777	0.381339	1.49391	0.419289	0.929023
Tumor_necrosis_factor_receptor_superfamily_member_21	Wald ratio	1	0.752727	0.383636	2.12278	1.0008	4.5026	0.0497526	0.753225
Tumor_necrosis_factor_receptor_superfamily_member_6	Wald ratio	1	-0.207917	0.202917	0.812275	0.545729	1.20901	0.305533	0.88058
Tumor_necrosis_factor_receptor_superfamily_member_EDAR	Wald ratio	1	0.221	0.208333	1.24732	0.829167	1.87636	0.288781	0.88058
Tumor_susceptibility_gene_101_protein	Wald ratio	1	-0.0186667	0.273333	0.981506	0.574417	1.6771	0.945553	0.980245
Twisted_gastrulation_protein_homolog_1	Wald ratio	1	-0.202353	0.44	0.816807	0.344813	1.93488	0.645593	0.947961
Type_2_lactosamine_alpha_2,3_sialyltransferase	Wald ratio	1	0.108261	0.0577019	1.11434	0.995177	1.24777	0.0606263	0.761709
Tyrosine_protein_kinase_Fer	Wald ratio	1	0.735	0.49	2.08548	0.798197	5.44883	0.133614	0.848923
Tyrosine_protein_kinase_receptor_Tie_1,_soluble	Wald ratio	1	-0.041	0.203	0.959829	0.644758	1.42886	0.83994	0.966925
Tyrosine_protein_kinase_receptor_TYRO3	Wald ratio	1	-0.03	0.381818	0.970446	0.459157	2.05107	0.937374	0.980245
Tyrosine_protein_kinase_SYK	Wald ratio	1	-0.52	0.446923	0.594521	0.247593	1.42756	0.244622	0.88058
Tyrosine_protein_kinase_Tec	Wald ratio	1	0.434545	0.354545	1.54426	0.770771	3.09397	0.220334	0.877621
Tyrosine_protein_kinase_transmembrane_receptor_ROR2	Wald ratio	1	-0.288	0.275333	0.749762	0.437074	1.28615	0.295559	0.88058
Tyrosine_protein_phosphatase_non_receptor_type_9	Wald ratio	1	0.314286	0.65	1.36928	0.383002	4.89535	0.628729	0.946393
Tyrosine_protein_phosphatase_non_receptor_type_substrate_1	Wald ratio	1	0.01	0.0320635	1.01005	0.948528	1.07556	0.755131	0.947961
Ubiquitin_associated_and_SH3_domain_containing_protein_B	Wald ratio	1	0.650769	0.348462	1.91701	0.968298	3.79526	0.0618249	0.761709
Ubiquitin_carboxyl_terminal_hydrolase_15	Wald ratio	1	-0.109	0.312	0.89673	0.486499	1.65288	0.72682	0.947961
Ubiquitin_carboxyl_terminal_hydrolase_8	Wald ratio	1	-0.828	0.517	0.436922	0.158608	1.2036	0.109256	0.848923
UBX_domain_containing_protein_2B	Wald ratio	1	0.02	0.678333	1.0202	0.269946	3.85563	0.976479	0.994576
UDP_GlcNAc:betaGal_beta_1,3_N_acetylglucosaminyltransferase_8	Wald ratio	1	-0.253214	0.134107	0.776302	0.596865	1.00968	0.0590059	0.761709
UDP_glucose_6_dehydrogenase	Wald ratio	1	-0.167667	0.131667	0.845636	0.653291	1.09461	0.20287	0.877621
UDP_glucuronosyltransferase_1_6	Wald ratio	1	0.364286	0.551429	1.43949	0.488452	4.24222	0.508855	0.943015
UMP_CMP_kinase	Wald ratio	1	-1.20647	0.586471	0.299252	0.0948031	0.944605	0.0396697	0.673635
Uncharacterized_family_31_glucosidase_KIAA1161	Wald ratio	1	-0.3225	0.338333	0.724336	0.373203	1.40584	0.340488	0.88251
Uncharacterized_protein_C1orf198	Wald ratio	1	0.313571	0.37	1.3683	0.66257	2.82574	0.396722	0.921926
Unique_cartilage_matrix_associated_protein	Wald ratio	1	0.3175	0.1585	1.37369	1.00686	1.87416	0.0451607	0.722571
UPF0606_protein_KIAA1549L	Wald ratio	1	-0.618437	0.16125	0.538786	0.392787	0.739052	0.000125426	0.0508117
Uridine_phosphorylase_1	Wald ratio	1	0.248125	0.431875	1.28162	0.549718	2.98799	0.565609	0.943015
Urokinase_plasminogen_activator_surface_receptor	Inverse variance weighted	2	0.0793416	0.194907	1.08257	0.738838	1.58623	0.683953	0.947961
Urokinase_type_plasminogen_activator	Wald ratio	1	-0.166207	0.150345	0.846871	0.630727	1.13709	0.268941	0.88058
Uronyl_2_sulfotransferase	Inverse variance weighted	2	-0.614468	0.380218	0.540929	0.256739	1.13969	0.106074	0.848923
Uroporphyrinogen_decarboxylase	Wald ratio	1	-0.283333	0.165185	0.753269	0.544931	1.04126	0.0863	0.813172
Uroporphyrinogen_III_synthase	Wald ratio	1	-0.123	0.323	0.884264	0.469503	1.66542	0.703348	0.947961
UV_excision_repair_protein_RAD23_homolog_B	Wald ratio	1	-0.49	0.773333	0.612626	0.134562	2.78914	0.526328	0.943015
V_type_immunoglobulin_domain_containing_suppressor_of_T_cell_activation	Wald ratio	1	0.0277778	0.151944	1.02817	0.763354	1.38485	0.854943	0.967914
Vacuolar_protein_sorting_associated_protein_26A	Wald ratio	1	0.198889	0.259444	1.22005	0.733724	2.02871	0.443322	0.942832
Vacuolar_protein_sorting_associated_protein_VTA1_homolog	Wald ratio	1	0.632	0.776	1.88137	0.411083	8.61031	0.415397	0.929023
Valacyclovir_hydrolase	Wald ratio	1	-0.414286	0.44381	0.660812	0.276885	1.57709	0.350574	0.896515
Vascular_endothelial_growth_factor_A	Wald ratio	1	-0.093	0.129667	0.911193	0.706702	1.17486	0.473236	0.943015
Vascular_endothelial_growth_factor_A,_isoform_121	Inverse variance weighted	2	-0.0610144	0.0723601	0.94081	0.816409	1.08417	0.399114	0.921926
Vascular_endothelial_growth_factor_receptor_2	Inverse variance weighted	2	0.0150144	0.124653	1.01513	0.795086	1.29607	0.904127	0.976815
Vascular_endothelial_growth_factor_receptor_3	Wald ratio	1	0.641579	0.453684	1.89948	0.780639	4.62187	0.157317	0.862842
Vasorin	Wald ratio	1	-0.8575	0.54	0.424221	0.147209	1.2225	0.112295	0.848923
Very_long_chain_specific_acyl_CoA_dehydrogenase,_mitochondrial	Wald ratio	1	-0.612	0.792	0.542265	0.114828	2.5608	0.439684	0.9399
Vesicular,_overexpressed_in_cancer,_prosurvival_protein_1	Wald ratio	1	0.242759	0.442414	1.27476	0.535597	3.03402	0.583202	0.943015
Vimentin	Wald ratio	1	-0.59125	0.58125	0.553635	0.177196	1.72979	0.309056	0.88058
VIP36_like_protein	Wald ratio	1	0.170909	0.376364	1.18638	0.567359	2.4808	0.649752	0.947961
Vitamin_K_dependent_protein_C	Wald ratio	1	0.905	0.287143	2.47193	1.40804	4.33968	0.001623	0.190054
Vitamin_K_dependent_protein_S	Wald ratio	1	1.28444	0.802778	3.61266	0.749012	17.4247	0.109599	0.848923
Vitrin	Wald ratio	1	-0.156111	0.11	0.855464	0.689553	1.06129	0.155843	0.862842
Vitronectin	Wald ratio	1	-0.00523438	0.0297656	0.994779	0.938404	1.05454	0.860409	0.967914
Voltage_gated_potassium_channel_subunit_beta_2	Wald ratio	1	-1.05	0.5725	0.349938	0.113938	1.07476	0.0666449	0.761709
von_Willebrand_factor_A_domain_containing_protein_2	Wald ratio	1	0.224	0.300889	1.25107	0.693682	2.25634	0.456598	0.943015
VPS10_domain_containing_receptor_SorCS1	Wald ratio	1	0.746667	0.693333	2.10996	0.542121	8.21203	0.281515	0.88058
WAP_four_disulfide_core_domain_protein_1	Wald ratio	1	0.131591	0.116818	1.14064	0.907218	1.43412	0.259971	0.88058
WAP_four_disulfide_core_domain_protein_2	Wald ratio	1	-0.356364	0.616364	0.700218	0.209206	2.34365	0.563149	0.943015
WAP_four_disulfide_core_domain_protein_5	Wald ratio	1	-0.133333	0.751667	0.875173	0.200568	3.81879	0.859207	0.967914
WAP,_kazal,_immunoglobulin,_kunitz_and_NTR_domain_containing_protein_1	Wald ratio	1	0.25	0.365333	1.28403	0.627474	2.62755	0.493782	0.943015
WAP,_Kazal,_immunoglobulin,_Kunitz_and_NTR_domain_containing_protein_2	Wald ratio	1	0.00283019	0.0781132	1.00283	0.860474	1.16875	0.971097	0.989893
Wnt_inhibitory_factor_1	Wald ratio	1	-0.246667	0.648333	0.781401	0.219281	2.7845	0.703602	0.947961
WNT1_inducible_signaling_pathway_protein_1	Inverse variance weighted	2	-0.175335	0.0726671	0.839176	0.727775	0.967628	0.0158281	0.550247
WW_domain_containing_oxidoreductase	Wald ratio	1	-0.408571	0.654286	0.664599	0.18434	2.39607	0.532329	0.943015
Xyloside_xylosyltransferase_1	Wald ratio	1	-0.207	0.197	0.81302	0.5526	1.19616	0.293368	0.88058
Zymogen_granule_protein_16_homolog_B	Wald ratio	1	-0.628333	0.271111	0.53348	0.313577	0.907596	0.0204698	0.62326
Zyxin	Wald ratio	1	0.05	0.5375	1.05127	0.366594	3.0147	0.925885	0.980245

## Sheet: Table S3
Table S3 - Genetic associations of protein levels with spontaneous coronary artery dissection, using instruments acting in cis and extracted from the UK Biobank study. SNP = single nucleotide polymorphism.
Exposure	Method	SNPs	Beta coefficient	Standard Error	Odds Ratio	Lower CI	Upper CI	P-value	adjusted P-value
AAMDC	Wald ratio	1	-0.162782	0.0580827	0.849776	0.75834	0.952238	0.00506942	0.357036
AARSD1	Wald ratio	1	-0.672727	0.356061	0.510315	0.253953	1.02547	0.0588434	0.724837
ABO	Wald ratio	1	-0.111272	0.0414176	0.894695	0.824935	0.970354	0.00721838	0.357036
ACAA1	Wald ratio	1	-0.524	0.4384	0.592147	0.250759	1.39831	0.231987	0.837943
ACADM	Wald ratio	1	0.360563	0.295775	1.43414	0.803197	2.5607	0.222826	0.829877
ACADSB	Wald ratio	1	-0.0644385	0.187701	0.937594	0.648994	1.35453	0.731369	0.96206
ACAN	Wald ratio	1	-0.357463	0.428358	0.699449	0.302086	1.6195	0.404002	0.882291
ACE	Wald ratio	1	0.123884	0.0861607	1.13188	0.956006	1.34012	0.150484	0.777109
ACE2	Wald ratio	1	-0.12953	0.398658	0.878508	0.402162	1.91907	0.745245	0.963226
ACHE	Wald ratio	1	0.154313	0.142812	1.16686	0.88197	1.54376	0.279903	0.840144
ACOX1	Wald ratio	1	-0.780769	0.6	0.458054	0.141314	1.48473	0.193162	0.815036
ACP1	Wald ratio	1	-0.0738786	0.107916	0.928784	0.751719	1.14756	0.493599	0.917688
ACP5	Wald ratio	1	0.0277778	0.136111	1.02817	0.787415	1.34253	0.83829	0.97957
ACP6	Wald ratio	1	0.0498028	0.0485207	1.05106	0.955713	1.15593	0.304692	0.840144
ACTA2	Wald ratio	1	-0.838333	0.646667	0.432431	0.121748	1.53593	0.194841	0.815124
ACVRL1	Wald ratio	1	-0.193662	0.125704	0.823936	0.644009	1.05413	0.12341	0.764498
ACY3	Wald ratio	1	0.266788	0.176642	1.30576	0.923642	1.84597	0.130959	0.764498
ADA	Wald ratio	1	0.108047	0.0609375	1.1141	0.988674	1.25544	0.076216	0.751922
ADA2	Wald ratio	1	-0.105797	0.237681	0.899607	0.564592	1.43341	0.656232	0.958816
ADAM12	Wald ratio	1	-0.241085	0.304651	0.785775	0.432488	1.42765	0.428741	0.889239
ADAM15	Wald ratio	1	-0.0579102	0.0511719	0.943735	0.853673	1.0433	0.257769	0.840144
ADAM23	Wald ratio	1	-0.0514806	0.0742597	0.949822	0.821166	1.09863	0.488152	0.915371
ADAM8	Wald ratio	1	-0.128914	0.0925247	0.87905	0.733255	1.05383	0.163531	0.789009
ADAMTS13	Wald ratio	1	0.0651816	0.147498	1.06735	0.799383	1.42515	0.658551	0.958816
ADAMTS16	Wald ratio	1	-0.426829	0.333333	0.652575	0.33954	1.25421	0.200374	0.8187
ADAMTS4	Wald ratio	1	-0.151695	0.382203	0.85925	0.406239	1.81743	0.691444	0.960177
ADAMTS8	Wald ratio	1	-0.0146045	0.0890467	0.985502	0.827674	1.17343	0.869724	0.980925
ADAMTSL2	Wald ratio	1	0.880189	0.484906	2.41135	0.932183	6.23765	0.069497	0.724837
ADD1	Wald ratio	1	0.0644068	0.311299	1.06653	0.579413	1.96316	0.836091	0.979018
ADGRB3	Wald ratio	1	0.036238	0.0427205	1.0369	0.953616	1.12746	0.396294	0.876401
ADGRE1	Wald ratio	1	0.37973	0.188514	1.46189	1.0103	2.11534	0.0439742	0.724837
ADGRE2	Wald ratio	1	-0.325436	0.204181	0.722213	0.484019	1.07763	0.110968	0.764498
ADGRG1	Wald ratio	1	-0.847887	0.55493	0.428319	0.144345	1.27096	0.126533	0.764498
ADH4	Wald ratio	1	0.451538	0.306923	1.57073	0.860681	2.86655	0.141243	0.764498
ADIPOQ	Wald ratio	1	0.00829268	0.226667	1.00833	0.646635	1.57233	0.970816	0.99336
AFAP1	Wald ratio	1	-0.15891	0.0395199	0.853073	0.789489	0.921777	5.79e-05	0.0255343
AFP	Wald ratio	1	0.147849	0.210215	1.15934	0.767841	1.75045	0.481853	0.911316
AGER	Wald ratio	1	-0.274706	0.300588	0.759796	0.421532	1.3695	0.360772	0.859353
AGR2	Wald ratio	1	-0.269159	0.363551	0.764022	0.374666	1.558	0.459082	0.899188
AGRN	Wald ratio	1	0.0928571	0.142857	1.0973	0.829325	1.45188	0.515692	0.924713
AGT	Wald ratio	1	0.031586	0.0790323	1.03209	0.883983	1.20501	0.689407	0.960177
AGXT	Wald ratio	1	-0.417014	0.144444	0.659012	0.496523	0.874675	0.0038891	0.357036
AHNAK	Wald ratio	1	-0.280338	0.24778	0.755528	0.464875	1.22791	0.257887	0.840144
AHNAK2	Wald ratio	1	0.0625	0.187037	1.06449	0.737793	1.53586	0.73826	0.962367
AHSG	Wald ratio	1	0.00665681	0.0696746	1.00668	0.878179	1.15398	0.923885	0.987522
AIF1	Wald ratio	1	0.618919	0.413514	1.85692	0.825664	4.17622	0.134463	0.764498
AKR1C4	Wald ratio	1	0.177941	0.822059	1.19476	0.238522	5.98452	0.828631	0.97674
AKR7L	Wald ratio	1	-0.0782334	0.212303	0.924749	0.609969	1.40197	0.712501	0.960177
AKT3	Wald ratio	1	0.903077	0.710769	2.46718	0.612608	9.9362	0.203884	0.821521
ALCAM	Wald ratio	1	0.569307	0.409901	1.76704	0.791283	3.94604	0.164867	0.791689
ALDH3A1	Wald ratio	1	0.0836777	0.0845041	1.08728	0.921318	1.28313	0.322067	0.840144
ALDH5A1	Wald ratio	1	0.22766	0.274468	1.25566	0.733229	2.15032	0.406846	0.883169
ALPP	Wald ratio	1	-0.133004	0.0926877	0.875462	0.730028	1.04987	0.151296	0.778263
AMIGO2	Wald ratio	1	-0.219108	0.249682	0.803235	0.49239	1.31031	0.380187	0.870868
AMOTL2	Wald ratio	1	0.0459016	0.64918	1.04697	0.29332	3.73704	0.943631	0.988344
AMY1A_AMY1B_AMY1C	Wald ratio	1	-0.0337469	0.119851	0.966816	0.764407	1.22282	0.778271	0.965222
AMY2A	Wald ratio	1	0.101763	0.170643	1.10712	0.792394	1.54686	0.55094	0.9418
AMY2B	Wald ratio	1	-0.17739	0.104401	0.837453	0.682485	1.02761	0.0892951	0.764498
ANG	Wald ratio	1	-0.172414	0.108546	0.841631	0.680339	1.04116	0.112196	0.764498
ANGPT1	Wald ratio	1	-0.0866667	0.221026	0.916983	0.594594	1.41417	0.694976	0.960177
ANGPT2	Wald ratio	1	0.465605	0.346497	1.59298	0.807729	3.14162	0.179029	0.794559
ANGPTL1	Wald ratio	1	0.0211268	0.135915	1.02135	0.782495	1.33312	0.876474	0.980925
ANGPTL4	Wald ratio	1	-0.1925	0.137857	0.824894	0.629581	1.0808	0.162602	0.788753
ANKMY2	Wald ratio	1	-0.741463	0.490244	0.476416	0.182256	1.24535	0.130423	0.764498
ANPEP	Wald ratio	1	0.0432234	0.117094	1.04417	0.83004	1.31354	0.712027	0.960177
ANXA11	Wald ratio	1	-1.1303	0.606061	0.322935	0.0984524	1.05927	0.0621814	0.724837
ANXA2	Wald ratio	1	0.0958785	0.0863341	1.10063	0.929288	1.30355	0.266761	0.840144
ANXA5	Wald ratio	1	-0.512821	0.359829	0.598804	0.295796	1.21221	0.154106	0.781354
AOC1	Wald ratio	1	0.17596	0.171111	1.19239	0.85264	1.66752	0.303792	0.840144
AOC3	Wald ratio	1	0.0560554	0.0972318	1.05766	0.874136	1.27971	0.564269	0.942638
AP1G2	Wald ratio	1	-0.431771	0.348958	0.649358	0.327676	1.28684	0.215971	0.829877
APBB1IP	Wald ratio	1	-0.0843318	0.184332	0.919126	0.640426	1.31911	0.647312	0.958816
APCS	Wald ratio	1	0.596075	0.315514	1.81498	0.977915	3.36855	0.0588626	0.724837
APEX1	Wald ratio	1	0.202828	0.132648	1.22486	0.944441	1.58854	0.126247	0.764498
APOA1	Wald ratio	1	0.635938	0.634375	1.88879	0.544745	6.549	0.31612	0.840144
APOA2	Wald ratio	1	0.604478	0.591045	1.8303	0.574664	5.82947	0.306437	0.840144
APOBR	Wald ratio	1	0.00436331	0.0353517	1.00437	0.937137	1.07643	0.90177	0.981493
APOD	Wald ratio	1	0.231285	0.331099	1.26022	0.65858	2.41147	0.484841	0.912024
APOE	Wald ratio	1	-0.0312253	0.0560277	0.969257	0.868455	1.08176	0.577309	0.942638
APOF	Wald ratio	1	-0.368376	0.285185	0.691857	0.395605	1.20996	0.196458	0.818662
APOH	Wald ratio	1	0.0566347	0.104446	1.05827	0.862363	1.29868	0.587653	0.943949
APOL1	Wald ratio	1	-0.101887	0.156289	0.903132	0.664837	1.22684	0.514458	0.924713
APOM	Wald ratio	1	-0.0956633	0.159056	0.90877	0.665369	1.24121	0.547545	0.941293
APP	Wald ratio	1	-0.152055	0.564384	0.858941	0.284152	2.59643	0.787608	0.965222
APPL2	Wald ratio	1	-0.227907	0.310853	0.796198	0.43293	1.46428	0.463457	0.899188
AREG	Wald ratio	1	0.432203	0.235593	1.54065	0.970873	2.44481	0.066575	0.724837
ARFIP1	Wald ratio	1	-0.604403	0.291824	0.546401	0.308394	0.968092	0.0383475	0.724837
ARG1	Wald ratio	1	-0.312658	0.253586	0.7315	0.444997	1.20246	0.217596	0.829877
ARHGAP25	Wald ratio	1	-1.03868	0.495283	0.353922	0.134065	0.934331	0.0359809	0.724837
ARHGAP45	Wald ratio	1	0.0704225	0.609859	1.07296	0.324684	3.54574	0.90807	0.981493
ARHGEF10	Wald ratio	1	0.382019	0.140063	1.46524	1.11349	1.92811	0.00638206	0.357036
ARHGEF5	Wald ratio	1	-0.0417625	0.0940613	0.959098	0.79762	1.15327	0.657048	0.958816
ARL2BP	Wald ratio	1	-0.0699732	0.191957	0.932419	0.64005	1.35834	0.715466	0.960177
ARSA	Wald ratio	1	0.0622415	0.0599733	1.06422	0.946195	1.19697	0.299354	0.840144
ARSB	Wald ratio	1	0.286395	0.177211	1.33162	0.940881	1.88462	0.106068	0.764498
ASAH1	Wald ratio	1	-0.0263876	0.0878981	0.973957	0.819822	1.15707	0.764019	0.963226
ASAH2	Wald ratio	1	-0.018958	0.0769899	0.981221	0.843784	1.14104	0.805496	0.971531
ASGR1	Wald ratio	1	0.31658	0.267876	1.37243	0.811837	2.32011	0.237278	0.840144
ASGR2	Wald ratio	1	-0.135077	0.154769	0.873649	0.645052	1.18326	0.382792	0.872502
ASPN	Wald ratio	1	0.424903	0.168093	1.52944	1.10014	2.12626	0.0114787	0.492424
ASPSCR1	Wald ratio	1	-0.113146	0.214085	0.893021	0.586988	1.35861	0.597146	0.945422
ASRGL1	Wald ratio	1	0.12043	0.116667	1.12798	0.897415	1.41779	0.301951	0.840144
ATG4A	Wald ratio	1	-0.320833	0.741667	0.725544	0.169568	3.10444	0.665317	0.960177
ATP5IF1	Wald ratio	1	-0.114286	0.417857	0.892003	0.393259	2.02327	0.784466	0.965222
ATP6V1G2	Wald ratio	1	0.278431	0.283824	1.32106	0.757401	2.30418	0.326592	0.840144
ATRAID	Wald ratio	1	-0.0473118	0.151971	0.95379	0.708096	1.28473	0.755557	0.963226
ATRN	Wald ratio	1	-0.0668987	0.0617169	0.93529	0.828728	1.05555	0.278383	0.840144
ATXN10	Wald ratio	1	-0.0509434	0.424528	0.950332	0.413533	2.18394	0.904483	0.981493
ATXN3	Wald ratio	1	0.374593	0.148534	1.4544	1.08705	1.94589	0.0116713	0.492424
AXL	Wald ratio	1	0.282759	0.262069	1.32678	0.793822	2.21757	0.280611	0.840144
B3GNT7	Wald ratio	1	-0.0175368	0.0606426	0.982616	0.872497	1.10663	0.772441	0.963226
B4GALT1	Wald ratio	1	0.21747	0.191566	1.24293	0.85385	1.8093	0.256283	0.840144
B4GAT1	Wald ratio	1	-0.136076	0.144304	0.872776	0.657762	1.15808	0.34569	0.850561
BAG3	Wald ratio	1	1.13258	0.611798	3.10367	0.935626	10.2955	0.0641351	0.724837
BAIAP2	Wald ratio	1	-0.717895	0.531579	0.487778	0.172081	1.38265	0.176857	0.794559
BAP18	Wald ratio	1	-0.5	0.641964	0.606531	0.172346	2.13454	0.436062	0.892376
BCAM	Wald ratio	1	-0.278899	0.178746	0.756616	0.532996	1.07406	0.118687	0.764498
BCAT1	Wald ratio	1	-0.154965	0.148936	0.856446	0.639621	1.14677	0.298119	0.840144
BCHE	Wald ratio	1	-0.108889	0.0818803	0.89683	0.763857	1.05295	0.183566	0.805496
BCL2L15	Wald ratio	1	0.19774	0.233333	1.21865	0.771365	1.92528	0.39674	0.876401
BLMH	Wald ratio	1	0.0165803	0.0704663	1.01672	0.885561	1.1673	0.81398	0.971531
BLNK	Wald ratio	1	0.310067	0.684564	1.36352	0.356408	5.21642	0.650591	0.958816
BMPER	Wald ratio	1	-0.15216	0.215432	0.85885	0.563038	1.31008	0.479999	0.911094
BOC	Wald ratio	1	0.21256	0.247343	1.23684	0.761678	2.00843	0.390134	0.876401
BOLA1	Wald ratio	1	0.733333	0.432812	2.08201	0.891385	4.86295	0.0901999	0.764498
BPIFA2	Wald ratio	1	-0.424571	0.352857	0.65405	0.327531	1.30608	0.228884	0.837943
BPIFB1	Wald ratio	1	0.120142	0.0933649	1.12766	0.939081	1.3541	0.198163	0.818662
BPIFB2	Wald ratio	1	0.109811	0.149434	1.11607	0.832702	1.49586	0.462432	0.899188
BST1	Wald ratio	1	-0.0529491	0.0383378	0.948428	0.879773	1.02244	0.167242	0.791689
BST2	Wald ratio	1	-0.147965	0.415407	0.862461	0.382066	1.94689	0.721696	0.961573
BTC	Wald ratio	1	0.201505	0.0966555	1.22324	1.01213	1.47838	0.0370897	0.724837
BTD	Wald ratio	1	-0.015513	0.0613721	0.984607	0.873015	1.11046	0.800446	0.971531
BTN1A1	Wald ratio	1	0.177667	0.212333	1.19443	0.787803	1.81093	0.402742	0.881498
BTN2A1	Wald ratio	1	-0.0686441	0.149576	0.933659	0.696412	1.25173	0.646289	0.958816
BTN3A2	Wald ratio	1	0.0942469	0.0660042	1.09883	0.965488	1.25059	0.153323	0.781354
C1QA	Wald ratio	1	0.0358162	0.112361	1.03647	0.831593	1.29181	0.749909	0.963226
C1QL2	Wald ratio	1	0.0154122	0.170968	1.01553	0.726378	1.41979	0.928171	0.988344
C1QTNF1	Wald ratio	1	0.0630653	0.166332	1.0651	0.768784	1.47562	0.704573	0.960177
C1QTNF5	Wald ratio	1	-0.0779141	0.393865	0.925044	0.427462	2.00183	0.843186	0.980925
C1R	Wald ratio	1	-0.104139	0.120915	0.9011	0.710964	1.14208	0.389094	0.876401
C1S	Wald ratio	1	-0.0598802	0.0968563	0.941877	0.77902	1.13878	0.536418	0.934315
C2CD2L	Wald ratio	1	-0.641071	0.846429	0.526728	0.100252	2.76746	0.44882	0.896958
C2orf69	Wald ratio	1	0.343874	0.432411	1.4104	0.60432	3.29168	0.42647	0.889239
C3	Wald ratio	1	0.388024	0.370659	1.47407	0.712862	3.04809	0.295169	0.840144
C5	Wald ratio	1	0.335664	0.272028	1.39887	0.820772	2.38414	0.217228	0.829877
C7	Wald ratio	1	0.119359	0.0984646	1.12677	0.929014	1.36663	0.225435	0.830152
C8B	Wald ratio	1	0.0319846	0.0789981	1.0325	0.884395	1.20541	0.685567	0.960177
CA1	Wald ratio	1	-0.307865	0.441573	0.735014	0.309329	1.74651	0.485677	0.912024
CA12	Wald ratio	1	-0.00442177	0.146599	0.995588	0.746951	1.32699	0.975938	0.994548
CA13	Wald ratio	1	-0.00380228	0.15057	0.996205	0.741619	1.33819	0.979854	0.995453
CA2	Wald ratio	1	0.164706	0.370588	1.17905	0.570269	2.43771	0.656721	0.958816
CA3	Wald ratio	1	0.0362069	0.26092	1.03687	0.621764	1.72911	0.889635	0.980925
CA4	Wald ratio	1	-0.135152	0.172485	0.873584	0.622992	1.22497	0.433301	0.889239
CA5A	Wald ratio	1	-0.0102217	0.0881773	0.98983	0.832727	1.17657	0.907715	0.981493
CA6	Wald ratio	1	0.143631	0.0584187	1.15446	1.02956	1.29451	0.0139462	0.526767
CACNB3	Wald ratio	1	0.157983	0.383193	1.17115	0.552625	2.48194	0.680134	0.960177
CALCB	Wald ratio	1	-0.46063	0.362992	0.630886	0.309718	1.2851	0.204448	0.821521
CALCOCO1	Wald ratio	1	-0.0884892	0.377698	0.915313	0.436583	1.91899	0.814763	0.971531
CALCOCO2	Wald ratio	1	-0.0213333	0.724	0.978893	0.236839	4.04591	0.976493	0.994548
CANT1	Wald ratio	1	0.276279	0.284186	1.31822	0.755236	2.30086	0.330963	0.840144
CAPG	Wald ratio	1	0.0980505	0.053555	1.10302	0.993106	1.22509	0.0671252	0.724837
CARHSP1	Wald ratio	1	0.983333	0.498718	2.67335	1.00586	7.10515	0.0486413	0.724837
CASP10	Wald ratio	1	-0.00549451	0.247253	0.994521	0.612559	1.61465	0.982271	0.995453
CASP3	Wald ratio	1	0.471094	0.35	1.60175	0.806617	3.18068	0.178308	0.794559
CASP8	Wald ratio	1	-0.0325806	0.186452	0.967944	0.671645	1.39496	0.861284	0.980925
CASP9	Wald ratio	1	0.354321	0.475309	1.42521	0.561421	3.61802	0.455997	0.898326
CAT	Wald ratio	1	0.279348	0.290761	1.32227	0.747857	2.33787	0.336679	0.841379
CBLN4	Wald ratio	1	-0.0617021	0.228723	0.940163	0.600496	1.47196	0.787339	0.965222
CBS	Wald ratio	1	0.408333	0.355128	1.50431	0.749973	3.01737	0.250218	0.840144
CCDC50	Wald ratio	1	0.230072	0.226014	1.25869	0.808224	1.96023	0.308701	0.840144
CCDC80	Wald ratio	1	-0.857143	0.577143	0.424373	0.136922	1.31529	0.137504	0.764498
CCL13	Wald ratio	1	0.151299	0.23658	1.16334	0.73169	1.84965	0.522482	0.9259
CCL14	Wald ratio	1	0.0389931	0.0868707	1.03976	0.876978	1.23277	0.65353	0.958816
CCL16	Wald ratio	1	0.0555556	0.0575075	1.05713	0.944444	1.18326	0.334015	0.840144
CCL17	Wald ratio	1	-0.0469816	0.197375	0.954105	0.648018	1.40477	0.811856	0.971531
CCL18	Wald ratio	1	-0.0889518	0.092068	0.91489	0.763834	1.09582	0.333967	0.840144
CCL19	Wald ratio	1	0.442857	0.555238	1.55715	0.524448	4.62337	0.425103	0.889239
CCL2	Wald ratio	1	0.101471	0.677941	1.1068	0.293085	4.17968	0.881021	0.980925
CCL20	Wald ratio	1	-0.245161	0.421505	0.782578	0.342559	1.78781	0.560814	0.942638
CCL21	Wald ratio	1	-0.747573	0.407767	0.473514	0.212929	1.05301	0.066753	0.724837
CCL23	Wald ratio	1	-0.184886	0.114763	0.831199	0.663769	1.04086	0.107174	0.764498
CCL24	Wald ratio	1	0.00690909	0.0502545	1.00693	0.912479	1.11116	0.89065	0.980925
CCL25	Wald ratio	1	-0.0793506	0.0698701	0.923716	0.805497	1.05929	0.256087	0.840144
CCL27	Wald ratio	1	-0.328354	0.2	0.720108	0.48658	1.06572	0.100638	0.764498
CCL5	Wald ratio	1	-0.0672727	0.225455	0.93494	0.600998	1.45444	0.765408	0.963226
CCL8	Wald ratio	1	-0.0666667	0.0580074	0.935507	0.834969	1.04815	0.250441	0.840144
CCN1	Wald ratio	1	0.0483051	0.395763	1.04949	0.483168	2.2796	0.902855	0.981493
CCN2	Wald ratio	1	-0.0388732	0.130423	0.961873	0.744903	1.24204	0.76566	0.963226
CCN3	Wald ratio	1	-0.0167883	0.160584	0.983352	0.717823	1.3471	0.916736	0.985002
CCN4	Wald ratio	1	-0.0191344	0.0929385	0.981048	0.817672	1.17707	0.836883	0.979079
CCS	Wald ratio	1	0.145946	0.0939709	1.15713	0.962485	1.39115	0.1204	0.764498
CD101	Wald ratio	1	-0.00383412	0.0689358	0.996173	0.870273	1.14029	0.955646	0.989321
CD14	Wald ratio	1	0.211838	0.146417	1.23595	0.927613	1.64677	0.147951	0.768928
CD163	Wald ratio	1	-0.571505	0.338172	0.564675	0.291032	1.09561	0.091031	0.764498
CD164	Wald ratio	1	-0.395302	0.27047	0.673477	0.396364	1.14433	0.143868	0.764498
CD164L2	Wald ratio	1	-0.0145202	0.0876263	0.985585	0.830051	1.17026	0.868388	0.980925
CD200	Wald ratio	1	-0.351825	0.268248	0.703403	0.415783	1.18999	0.189667	0.814233
CD200R1	Wald ratio	1	0.11463	0.0629041	1.12146	0.991375	1.26861	0.0684095	0.724837
CD207	Wald ratio	1	0.0739958	0.0890063	1.0768	0.904424	1.28203	0.405774	0.882291
CD209	Wald ratio	1	0.0722222	0.161111	1.07489	0.783836	1.47403	0.653954	0.958816
CD22	Wald ratio	1	-0.0488136	0.169831	0.952359	0.682713	1.3285	0.773787	0.963226
CD27	Wald ratio	1	0.0642857	0.153401	1.0664	0.78948	1.44045	0.675166	0.960177
CD274	Wald ratio	1	-0.206452	0.129619	0.813466	0.630965	1.04875	0.111214	0.764498
CD276	Wald ratio	1	-0.0154824	0.0488407	0.984637	0.894751	1.08355	0.751245	0.963226
CD28	Wald ratio	1	0.268582	0.194636	1.30811	0.893236	1.91567	0.167611	0.791689
CD2AP	Wald ratio	1	0.311888	0.152448	1.366	1.01318	1.84169	0.040769	0.724837
CD300A	Wald ratio	1	0.171268	0.170305	1.18681	0.849991	1.65709	0.314582	0.840144
CD300C	Wald ratio	1	-0.0916422	0.10088	0.912432	0.748738	1.11191	0.363651	0.860779
CD300E	Wald ratio	1	0.03241	0.133518	1.03294	0.795102	1.34193	0.808208	0.971531
CD300LF	Wald ratio	1	-0.0257915	0.0447104	0.974538	0.892772	1.06379	0.564036	0.942638
CD300LG	Wald ratio	1	0.145989	0.151399	1.15718	0.860059	1.55695	0.334914	0.840144
CD302	Wald ratio	1	-0.113126	0.138186	0.893038	0.681151	1.17084	0.412985	0.889239
CD33	Wald ratio	1	-0.00569244	0.0330501	0.994324	0.931955	1.06087	0.863252	0.980925
CD34	Wald ratio	1	0.0487805	0.643902	1.04999	0.297224	3.70925	0.939612	0.988344
CD36	Wald ratio	1	-0.135165	0.167033	0.873572	0.629676	1.21194	0.418394	0.889239
CD38	Wald ratio	1	0.111111	0.114184	1.11752	0.893427	1.39782	0.330511	0.840144
CD4	Wald ratio	1	-0.00668524	0.11727	0.993337	0.789358	1.25003	0.95454	0.989321
CD40	Wald ratio	1	-0.078066	0.120991	0.924903	0.729637	1.17243	0.518782	0.92564
CD46	Wald ratio	1	1.51011	0.508989	4.52724	1.66945	12.277	0.00300831	0.357036
CD48	Wald ratio	1	-0.0696677	0.0706324	0.932704	0.81212	1.07119	0.323965	0.840144
CD5	Wald ratio	1	-0.314706	0.289706	0.730004	0.413735	1.28803	0.277349	0.840144
CD55	Wald ratio	1	-0.0903491	0.0965092	0.913612	0.756156	1.10386	0.349186	0.853278
CD58	Wald ratio	1	0.027907	0.23062	1.0283	0.654353	1.61595	0.903684	0.981493
CD59	Wald ratio	1	0.053252	0.171951	1.0547	0.752938	1.47739	0.756795	0.963226
CD5L	Wald ratio	1	-0.072	0.1985	0.930531	0.630615	1.37308	0.716814	0.960177
CD6	Wald ratio	1	0.0119753	0.0498765	1.01205	0.917794	1.11598	0.810254	0.971531
CD7	Wald ratio	1	0.00150177	0.0876325	1.0015	0.843447	1.18918	0.986327	0.995453
CD72	Wald ratio	1	-0.43494	0.280723	0.647304	0.373381	1.12218	0.121296	0.764498
CD74	Wald ratio	1	-0.809195	0.94023	0.445216	0.0705068	2.81132	0.389439	0.876401
CD79B	Wald ratio	1	0.0423313	0.239264	1.04324	0.652708	1.66744	0.859569	0.980925
CD80	Wald ratio	1	0.118347	0.0966942	1.12563	0.9313	1.36052	0.220978	0.829877
CD83	Wald ratio	1	0.14	0.2295	1.15027	0.733579	1.80366	0.541847	0.940055
CD8A	Wald ratio	1	0.0544199	0.14558	1.05593	0.793805	1.40461	0.708543	0.960177
CDA	Wald ratio	1	0.117587	0.0836401	1.12478	0.95471	1.32514	0.159763	0.781354
CDC27	Wald ratio	1	0.447794	0.513971	1.56486	0.571444	4.28524	0.383621	0.872885
CDCP1	Wald ratio	1	-0.0716172	0.168647	0.930887	0.66887	1.29554	0.671086	0.960177
CDH15	Wald ratio	1	0.180365	0.144749	1.19765	0.901818	1.59054	0.212744	0.828367
CDH2	Wald ratio	1	-0.414851	0.413861	0.660438	0.293458	1.48634	0.316154	0.840144
CDH23	Wald ratio	1	0.125	0.269643	1.13315	0.667978	1.92226	0.642951	0.958816
CDH5	Wald ratio	1	-0.368506	0.248701	0.691767	0.424875	1.12631	0.138414	0.764498
CDH6	Wald ratio	1	0.102941	0.0760784	1.10843	0.954877	1.28667	0.176026	0.794559
CDHR1	Wald ratio	1	0.040708	0.172124	1.04155	0.743301	1.45947	0.813042	0.971531
CDHR2	Wald ratio	1	-0.578431	0.377451	0.560777	0.267607	1.17512	0.125407	0.764498
CDHR5	Wald ratio	1	0.123333	0.0923188	1.13126	0.944017	1.35565	0.181566	0.802775
CDKN1A	Wald ratio	1	-0.0936567	0.28806	0.910595	0.517755	1.6015	0.745083	0.963226
CDON	Wald ratio	1	0.650276	0.351934	1.91607	0.961257	3.8193	0.0646423	0.724837
CEACAM1	Wald ratio	1	0.0188406	0.142029	1.01902	0.771409	1.34611	0.894468	0.981317
CEACAM16	Wald ratio	1	0.122985	0.138209	1.13087	0.862514	1.48271	0.373547	0.867598
CEACAM19	Wald ratio	1	-0.0261637	0.239807	0.974176	0.608848	1.55871	0.913121	0.984621
CEACAM20	Wald ratio	1	0.0183746	0.285866	1.01854	0.581629	1.78367	0.94875	0.989069
CEACAM5	Wald ratio	1	-0.086812	0.128764	0.916849	0.712347	1.18006	0.500188	0.920479
CEACAM6	Wald ratio	1	-0.26	0.353333	0.771052	0.385763	1.54116	0.461823	0.899188
CEACAM8	Wald ratio	1	-0.238168	0.323664	0.78807	0.417885	1.48619	0.461823	0.899188
CELSR2	Wald ratio	1	-0.0673913	0.101739	0.934829	0.765826	1.14113	0.507719	0.920879
CEP20	Wald ratio	1	-0.373148	0.391204	0.688563	0.319849	1.48232	0.340162	0.846238
CEP43	Wald ratio	1	-0.141538	0.596923	0.868022	0.269414	2.79667	0.812569	0.971531
CERT	Wald ratio	1	-0.60297	0.709901	0.547184	0.136099	2.19995	0.395674	0.876401
CETN3	Wald ratio	1	0.553757	0.254335	1.73978	1.05682	2.8641	0.0294602	0.68327
CFB	Wald ratio	1	0.0557143	0.101746	1.0573	0.866141	1.29064	0.583979	0.942638
CFH	Wald ratio	1	-0.291211	0.118052	0.747358	0.59298	0.941926	0.0136326	0.526767
CFHR2	Wald ratio	1	-0.0232401	0.0437801	0.977028	0.896686	1.06457	0.595532	0.945422
CFI	Wald ratio	1	-0.284259	0.175463	0.752572	0.533569	1.06146	0.105221	0.764498
CGB3_CGB5_CGB8	Wald ratio	1	0.439344	0.701639	1.55169	0.392245	6.13836	0.531205	0.930136
CGREF1	Wald ratio	1	0.136364	0.0702317	1.1461	0.99871	1.31524	0.0521826	0.724837
CHAC2	Wald ratio	1	0.113423	0.303356	1.12011	0.61807	2.02993	0.708483	0.960177
CHCHD10	Wald ratio	1	-0.272881	0.542373	0.761183	0.262913	2.20377	0.614876	0.95349
CHCHD6	Wald ratio	1	0.132026	0.171895	1.14114	0.814738	1.5983	0.442451	0.896958
CHGA	Wald ratio	1	0.0471545	0.223577	1.04828	0.676342	1.62477	0.832958	0.978818
CHGB	Wald ratio	1	-0.00720131	0.0762684	0.992825	0.854971	1.1529	0.924775	0.987522
CHI3L1	Wald ratio	1	0.075744	0.0732143	1.07869	0.934489	1.24514	0.300878	0.840144
CHIT1	Wald ratio	1	-0.0512821	0.0434982	0.950011	0.872373	1.03456	0.238419	0.840144
CHL1	Wald ratio	1	0.141045	0.129291	1.15148	0.893717	1.48358	0.275313	0.840144
CHMP1A	Wald ratio	1	0.167368	0.404211	1.18219	0.535323	2.61071	0.678828	0.960177
CHMP6	Wald ratio	1	-0.353695	0.249261	0.702089	0.430742	1.14437	0.155907	0.781354
CILP	Wald ratio	1	-0.0465753	0.140411	0.954493	0.724857	1.25688	0.74011	0.962992
CIT	Wald ratio	1	0.190196	0.788235	1.20949	0.258013	5.66971	0.809328	0.971531
CKAP4	Wald ratio	1	0.0439462	0.259193	1.04493	0.628718	1.73666	0.865364	0.980925
CLEC10A	Wald ratio	1	0.0919118	0.0869485	1.09627	0.924495	1.29996	0.290474	0.840144
CLEC11A	Wald ratio	1	0.202073	0.181463	1.22394	0.857619	1.74672	0.265461	0.840144
CLEC14A	Wald ratio	1	-0.888095	0.467857	0.411439	0.164459	1.02933	0.0576673	0.724837
CLEC1A	Wald ratio	1	0.131861	0.147319	1.14095	0.854804	1.52288	0.370747	0.864423
CLEC1B	Wald ratio	1	0.274251	0.261078	1.31555	0.788628	2.19452	0.293507	0.840144
CLEC3B	Wald ratio	1	0.108403	0.185714	1.1145	0.774454	1.60384	0.559415	0.942638
CLEC4C	Wald ratio	1	-0.0730047	0.0470657	0.929596	0.847679	1.01943	0.120872	0.764498
CLEC4D	Wald ratio	1	-0.0836158	0.073823	0.919785	0.795878	1.06298	0.25736	0.840144
CLEC4G	Wald ratio	1	-0.296791	0.247326	0.743199	0.457696	1.20679	0.230139	0.837943
CLEC4M	Wald ratio	1	0.0821429	0.183242	1.08561	0.758046	1.55472	0.653954	0.958816
CLEC5A	Wald ratio	1	0.157692	0.147203	1.17081	0.877371	1.56238	0.284053	0.840144
CLEC6A	Wald ratio	1	0.0455677	0.0799378	1.04662	0.89484	1.22415	0.568651	0.942638
CLEC7A	Wald ratio	1	-0.0713188	0.0524328	0.931165	0.840224	1.03195	0.173768	0.794559
CLGN	Wald ratio	1	-0.0325106	0.0563404	0.968012	0.866808	1.08103	0.563913	0.942638
CLIC5	Wald ratio	1	-0.121488	0.333058	0.885602	0.461035	1.70115	0.715287	0.960177
CLIP2	Wald ratio	1	0.0264	0.32	1.02675	0.548373	1.92245	0.934249	0.988344
CLPS	Wald ratio	1	-0.0256364	0.0721818	0.974689	0.846104	1.12282	0.722467	0.961573
CLSTN3	Wald ratio	1	-0.0410256	0.084188	0.959805	0.813805	1.132	0.626039	0.955684
CLU	Wald ratio	1	-0.68617	0.415957	0.503501	0.222808	1.13781	0.0990214	0.764498
CLUL1	Wald ratio	1	-0.0327362	0.0835505	0.967794	0.821605	1.13999	0.695196	0.960177
CNDP1	Wald ratio	1	0.042517	0.189796	1.04343	0.719296	1.51364	0.822746	0.972125
CNPY4	Wald ratio	1	-0.22597	0.221791	0.797742	0.5165	1.23212	0.308278	0.840144
CNTN1	Wald ratio	1	-0.059799	0.20201	0.941954	0.633979	1.39954	0.767215	0.963226
CNTN2	Wald ratio	1	-0.0160851	0.0511489	0.984044	0.890175	1.08781	0.75316	0.963226
CNTN3	Wald ratio	1	0.206445	0.158594	1.2293	0.900866	1.67747	0.193011	0.815036
CNTN4	Wald ratio	1	-0.0367089	0.184177	0.963957	0.671866	1.38303	0.842018	0.980747
CNTN5	Wald ratio	1	-0.192803	0.0987374	0.824644	0.679547	1.00072	0.0508569	0.724837
CNTNAP2	Wald ratio	1	0.0330325	0.0898917	1.03358	0.86662	1.23272	0.713269	0.960177
COCH	Wald ratio	1	0.0235294	0.135686	1.02381	0.78473	1.33573	0.862329	0.980925
COL15A1	Wald ratio	1	-0.0216931	0.213757	0.97854	0.643614	1.48776	0.919165	0.985002
COL18A1	Wald ratio	1	0.197462	0.254822	1.21831	0.739346	2.00755	0.438399	0.895769
COL24A1	Wald ratio	1	0.303891	0.269261	1.35512	0.799427	2.29709	0.259061	0.840144
COL28A1	Wald ratio	1	0.0516022	0.0499448	1.05296	0.954766	1.16125	0.301517	0.840144
COL2A1	Wald ratio	1	-0.053629	0.0540323	0.947784	0.852542	1.05366	0.320935	0.840144
COL4A1	Wald ratio	1	0.523913	0.227717	1.68862	1.08068	2.63858	0.0214077	0.615989
COL5A1	Wald ratio	1	-0.307203	0.24661	0.735501	0.453591	1.19262	0.212873	0.828367
COL6A3	Wald ratio	1	-1.43152	0.452174	0.238945	0.0984917	0.579691	0.00154622	0.297229
COMMD1	Wald ratio	1	-0.118722	0.262407	0.888055	0.530975	1.48527	0.650956	0.958816
COMT	Wald ratio	1	0.118427	0.0865169	1.12572	0.95014	1.33376	0.171052	0.794559
COQ7	Wald ratio	1	-0.633884	0.385124	0.530527	0.249393	1.12858	0.0997797	0.764498
CPA1	Wald ratio	1	-0.00390625	0.229297	0.996101	0.63551	1.5613	0.986408	0.995453
CPA2	Wald ratio	1	-0.0542005	0.112466	0.947242	0.75985	1.18085	0.629857	0.955684
CPA4	Wald ratio	1	-0.0906542	0.075514	0.913333	0.787681	1.05903	0.229947	0.837943
CPB1	Wald ratio	1	0.173643	0.36124	1.18963	0.586028	2.41494	0.630739	0.955684
CPB2	Wald ratio	1	0.00934718	0.065727	1.00939	0.887384	1.14817	0.886912	0.980925
CPE	Wald ratio	1	0.0628906	0.161719	1.06491	0.775631	1.46208	0.697358	0.960177
CPM	Wald ratio	1	-0.803368	0.413263	0.447818	0.199216	1.00665	0.0518999	0.724837
CPOX	Wald ratio	1	-0.36242	0.357325	0.69599	0.345495	1.40205	0.310459	0.840144
CPPED1	Wald ratio	1	0.00410628	0.0613527	1.00411	0.890346	1.13242	0.946638	0.988618
CPVL	Wald ratio	1	0.149644	0.0638955	1.16142	1.02471	1.31637	0.0191803	0.596843
CPXM1	Wald ratio	1	0.0961433	0.126171	1.10092	0.859717	1.40979	0.446055	0.896958
CR1	Wald ratio	1	-0.08	0.0931481	0.923116	0.769072	1.10802	0.390425	0.876401
CR2	Wald ratio	1	-0.239576	0.221555	0.786961	0.509756	1.21491	0.279546	0.840144
CRACR2A	Wald ratio	1	0.358955	0.354478	1.43183	0.714751	2.86833	0.311236	0.840144
CRADD	Wald ratio	1	0.177	0.53	1.19363	0.422401	3.37299	0.738408	0.962367
CREG1	Wald ratio	1	-0.359055	0.240157	0.698336	0.436152	1.11813	0.134893	0.764498
CRELD1	Wald ratio	1	-0.0592548	0.0629808	0.942467	0.83302	1.06629	0.346787	0.850561
CRELD2	Wald ratio	1	0.398401	0.165068	1.48944	1.07774	2.05841	0.0157974	0.564438
CRH	Wald ratio	1	-0.159618	0.150954	0.852469	0.634138	1.14597	0.290332	0.840144
CRHBP	Wald ratio	1	-0.0880952	0.0763605	0.915674	0.78839	1.06351	0.248634	0.840144
CRIP2	Wald ratio	1	0.782514	0.397814	2.18696	1.0028	4.76944	0.0491794	0.724837
CRISP2	Wald ratio	1	0.0370143	0.0801636	1.03771	0.886826	1.21426	0.644272	0.958816
CRISP3	Wald ratio	1	0.0535902	0.067951	1.05505	0.923491	1.20535	0.430311	0.889239
CRNN	Wald ratio	1	0.0342039	0.0695029	1.0348	0.90301	1.18581	0.622634	0.95349
CRTAM	Wald ratio	1	-0.0220447	0.13131	0.978196	0.756228	1.26532	0.866675	0.980925
CRYBB1	Wald ratio	1	0.619745	0.247134	1.85845	1.14495	3.01659	0.0121509	0.492424
CRYGD	Wald ratio	1	-0.0409859	0.0598592	0.959843	0.853585	1.07933	0.49353	0.917688
CRYM	Wald ratio	1	0.0409639	0.10747	1.04181	0.843937	1.28609	0.70308	0.960177
CRYZL1	Wald ratio	1	-0.860541	0.358108	0.422933	0.209626	0.853296	0.0162603	0.565689
CSF1	Wald ratio	1	-0.163636	0.209091	0.849051	0.563575	1.27913	0.433857	0.889239
CSF2	Wald ratio	1	0.247951	0.193443	1.2814	0.877045	1.87217	0.19992	0.8187
CSF2RB	Wald ratio	1	0.0221034	0.034492	1.02235	0.955519	1.09385	0.521635	0.92564
CST1	Wald ratio	1	0.0578045	0.0735849	1.05951	0.917207	1.22389	0.432132	0.889239
CST3	Wald ratio	1	-0.110061	0.144207	0.89578	0.675226	1.18837	0.445336	0.896958
CST5	Wald ratio	1	-0.00410397	0.0533516	0.995904	0.897024	1.10569	0.938685	0.988344
CST6	Wald ratio	1	-0.326264	0.2677	0.721614	0.427007	1.21948	0.222932	0.829877
CST7	Wald ratio	1	0.0159091	0.0551435	1.01604	0.911948	1.13201	0.772962	0.963226
CTBS	Wald ratio	1	-0.048984	0.0855588	0.952196	0.805188	1.12604	0.56697	0.942638
CTRB1	Wald ratio	1	0.0939024	0.0878049	1.09845	0.924784	1.30474	0.284869	0.840144
CTRC	Wald ratio	1	0.0186292	0.134446	1.0188	0.782794	1.32597	0.889796	0.980925
CTRL	Wald ratio	1	1.24494	0.574157	3.47274	1.12704	10.7005	0.0301361	0.686894
CTSB	Wald ratio	1	0.122673	0.0744501	1.13052	0.977019	1.30813	0.0994086	0.764498
CTSC	Wald ratio	1	-0.162588	0.0799798	0.849941	0.726622	0.994189	0.0420657	0.724837
CTSD	Wald ratio	1	-0.0729783	0.128008	0.929621	0.723342	1.19473	0.568605	0.942638
CTSF	Wald ratio	1	0.159447	0.212903	1.17286	0.772716	1.78022	0.453907	0.896958
CTSO	Wald ratio	1	0.0899083	0.22156	1.09407	0.708682	1.68905	0.684892	0.960177
CTSV	Wald ratio	1	0.302724	0.205058	1.35354	0.90557	2.02311	0.139869	0.764498
CWC15	Wald ratio	1	0.693103	0.712069	1.99991	0.49532	8.07488	0.330372	0.840144
CXCL1	Wald ratio	1	0.0114243	0.0666172	1.01149	0.887679	1.15257	0.863837	0.980925
CXCL12	Wald ratio	1	-0.111282	0.209231	0.894686	0.593704	1.34825	0.594821	0.945422
CXCL13	Wald ratio	1	1.09818	0.716364	2.99871	0.736467	12.21	0.125277	0.764498
CXCL14	Wald ratio	1	0.408333	0.566667	1.50431	0.495428	4.56766	0.471163	0.905345
CXCL17	Wald ratio	1	-0.227119	0.626271	0.796826	0.233491	2.7193	0.716865	0.960177
CXCL5	Wald ratio	1	-0.0420068	0.117517	0.958863	0.761595	1.20723	0.720753	0.961573
CXCL6	Wald ratio	1	0.0564286	0.0842857	1.05805	0.896935	1.24811	0.503182	0.920479
CXCL8	Wald ratio	1	0.221667	0.654444	1.24816	0.346094	4.50135	0.734828	0.962367
CXCL9	Wald ratio	1	0.267785	0.301342	1.30707	0.724086	2.35942	0.374196	0.867598
CYB5R2	Wald ratio	1	-0.0675325	0.156623	0.934697	0.687623	1.27055	0.666339	0.960177
CYTL1	Wald ratio	1	0.0599089	0.0905087	1.06174	0.889151	1.26783	0.508027	0.920879
DAPK2	Wald ratio	1	-0.0527132	0.10155	0.948652	0.777438	1.15757	0.603702	0.950504
DAPP1	Wald ratio	1	0.059	0.388	1.06078	0.495851	2.26932	0.879138	0.980925
DBH	Wald ratio	1	0.0135897	0.0471795	1.01368	0.924149	1.11189	0.773313	0.963226
DBI	Wald ratio	1	-0.219018	0.14816	0.803307	0.600849	1.07398	0.139338	0.764498
DBNL	Wald ratio	1	0.110345	0.763793	1.11666	0.249901	4.98972	0.88513	0.980925
DCC	Wald ratio	1	0.277328	0.168826	1.3196	0.947839	1.83717	0.100448	0.764498
DDAH1	Wald ratio	1	0.219892	0.301075	1.24594	0.690586	2.24791	0.465172	0.899188
DDC	Wald ratio	1	-0.0141463	0.139861	0.985953	0.749557	1.2969	0.919435	0.985002
DDT	Wald ratio	1	0.068932	0.198058	1.07136	0.726685	1.57953	0.727811	0.96206
DDX58	Wald ratio	1	-0.156401	0.143945	0.855216	0.644982	1.13398	0.277241	0.840144
DIPK2B	Wald ratio	1	0.194483	0.467586	1.21468	0.485786	3.03725	0.677462	0.960177
DKK1	Wald ratio	1	0.0330097	0.434951	1.03356	0.440654	2.42423	0.939504	0.988344
DKK4	Wald ratio	1	-0.334182	0.175091	0.715924	0.507956	1.00904	0.0563113	0.724837
DKKL1	Wald ratio	1	0.0428571	0.0351587	1.04379	0.974283	1.11825	0.222859	0.829877
DLK1	Wald ratio	1	0.095122	0.0821138	1.09979	0.936298	1.29184	0.246694	0.840144
DLL1	Wald ratio	1	0.218471	0.248408	1.24417	0.764596	2.02456	0.379137	0.870868
DNAJA4	Wald ratio	1	0.692994	0.317834	1.99969	1.07255	3.72829	0.0292307	0.68327
DNAJB6	Wald ratio	1	-0.0931937	0.206806	0.911017	0.60742	1.36635	0.652254	0.958816
DNAJC21	Wald ratio	1	0.28785	0.362617	1.33356	0.655158	2.71442	0.427303	0.889239
DNAJC6	Wald ratio	1	0.598734	0.516456	1.81981	0.661319	5.00775	0.246328	0.840144
DNER	Wald ratio	1	0.0189286	0.146786	1.01911	0.764318	1.35884	0.897394	0.981493
DNM1	Wald ratio	1	0.265421	0.178505	1.30398	0.919019	1.85019	0.137038	0.764498
DNMBP	Wald ratio	1	0.0630332	0.348815	1.06506	0.537598	2.11005	0.856598	0.980925
DNPH1	Wald ratio	1	0.302826	0.143043	1.35368	1.02272	1.79175	0.034258	0.724837
DOK2	Wald ratio	1	0.0967742	0.630645	1.10161	0.320046	3.79179	0.878041	0.980925
DPEP1	Wald ratio	1	-0.064831	0.0499374	0.937226	0.849839	1.0336	0.194203	0.815036
DPP10	Wald ratio	1	-0.144444	0.148659	0.865503	0.646737	1.15827	0.331225	0.840144
DPP4	Wald ratio	1	0.247162	0.179039	1.28039	0.901446	1.81862	0.167437	0.791689
DPP6	Wald ratio	1	-0.0896552	0.166284	0.914246	0.659963	1.2665	0.589769	0.943949
DPT	Wald ratio	1	0.118485	0.12	1.12579	0.889839	1.42431	0.323459	0.840144
DPY30	Wald ratio	1	0.330827	0.678947	1.39212	0.367913	5.26754	0.626071	0.955684
DSC2	Wald ratio	1	0.187427	0.173392	1.20614	0.858627	1.69431	0.279722	0.840144
DSCAM	Wald ratio	1	-0.0828421	0.157158	0.920496	0.676467	1.25256	0.598106	0.945808
DSG2	Wald ratio	1	-0.281651	0.177064	0.754537	0.533286	1.06758	0.111683	0.764498
DSG3	Wald ratio	1	0.150649	0.162013	1.16259	0.846288	1.59711	0.352444	0.854384
DTD1	Wald ratio	1	-0.290361	0.238554	0.747993	0.468637	1.19388	0.223539	0.829877
DTX3	Wald ratio	1	0.47156	0.429358	1.60249	0.690747	3.71768	0.272078	0.840144
DTYMK	Wald ratio	1	-0.0231884	0.892029	0.977078	0.170067	5.61358	0.979261	0.995453
DUSP13	Wald ratio	1	0.0456604	0.170566	1.04672	0.749275	1.46224	0.788931	0.965222
DUSP29	Wald ratio	1	-0.085	0.290714	0.918512	0.519546	1.62385	0.769994	0.963226
DXO	Wald ratio	1	0.0402944	0.132659	1.04112	0.802746	1.35027	0.761322	0.963226
EBAG9	Wald ratio	1	0.557971	0.669565	1.74712	0.470304	6.49037	0.404657	0.882291
EBI3_IL27	Wald ratio	1	-0.123729	0.105085	0.883619	0.719143	1.08571	0.239028	0.840144
ECHDC3	Wald ratio	1	0.170471	0.0762304	1.18586	1.02128	1.37697	0.0253345	0.651819
ECHS1	Wald ratio	1	-0.123266	0.257494	0.884028	0.533682	1.46437	0.632142	0.955684
ECI2	Wald ratio	1	0.108633	0.17518	1.11475	0.790793	1.57143	0.535177	0.933382
ECM1	Wald ratio	1	0.602659	0.0612999	1.82697	1.62014	2.06021	8.25e-23	1.09e-19
EDAR	Wald ratio	1	0.135843	0.126506	1.1455	0.893947	1.46784	0.282908	0.840144
EDDM3B	Wald ratio	1	-0.003125	0.2575	0.99688	0.601803	1.65132	0.990317	0.995693
EDN1	Wald ratio	1	0.450735	0.16875	1.56947	1.12748	2.18471	0.00756202	0.357036
EFEMP1	Wald ratio	1	-0.263274	0.200885	0.768531	0.5184	1.13935	0.190002	0.814233
EFHD1	Wald ratio	1	0.149231	0.250462	1.16094	0.71058	1.89674	0.551293	0.9418
EFNA1	Wald ratio	1	0.0618297	0.121767	1.06378	0.83792	1.35052	0.611613	0.95349
EGLN1	Wald ratio	1	0.553709	0.299703	1.73969	0.966853	3.1303	0.0646711	0.724837
EHD3	Wald ratio	1	0.168912	0.221762	1.18402	0.766638	1.82863	0.44625	0.896958
EIF2AK2	Wald ratio	1	-0.221333	0.259333	0.801449	0.482089	1.33237	0.393398	0.876401
EIF2AK3	Wald ratio	1	0.0735537	0.340496	1.07633	0.552215	2.09788	0.828973	0.97674
ELN	Wald ratio	1	0.188194	0.513889	1.20707	0.44086	3.30493	0.714204	0.960177
ENAH	Wald ratio	1	-0.426613	0.36371	0.652716	0.319984	1.33144	0.240816	0.840144
ENDOU	Wald ratio	1	0.0700306	0.147401	1.07254	0.803422	1.4318	0.634713	0.955684
ENG	Wald ratio	1	0.162162	0.174903	1.17605	0.834729	1.65694	0.353847	0.855161
ENO3	Wald ratio	1	0.555556	0.456667	1.74291	0.712118	4.26577	0.223777	0.829877
ENPEP	Wald ratio	1	-0.319505	0.647988	0.726509	0.204015	2.58713	0.621962	0.95349
ENPP2	Wald ratio	1	-0.152672	0.157634	0.858411	0.630253	1.16917	0.332783	0.840144
ENPP5	Wald ratio	1	-0.0739075	0.0521851	0.928758	0.838458	1.02878	0.156701	0.781354
ENPP6	Wald ratio	1	0.0609654	0.143966	1.06286	0.801549	1.40937	0.671953	0.960177
ENPP7	Wald ratio	1	0.0151579	0.0429474	1.01527	0.933309	1.10444	0.724133	0.961573
ENTPD5	Wald ratio	1	0.157965	0.0871531	1.17113	0.987227	1.38928	0.069909	0.724837
ENTR1	Wald ratio	1	0.212121	0.182828	1.2363	0.863966	1.76909	0.245959	0.840144
EPHA1	Wald ratio	1	0.00433071	0.201575	1.00434	0.676545	1.49096	0.982859	0.995453
EPHA2	Wald ratio	1	-0.0736842	0.293233	0.928965	0.522871	1.65046	0.801596	0.971531
EPHA4	Wald ratio	1	0.158273	0.278417	1.17149	0.678803	2.02177	0.569712	0.942638
EPHB4	Wald ratio	1	-0.465584	0.248052	0.627768	0.386059	1.02081	0.0605231	0.724837
EPHB6	Wald ratio	1	0.147484	0.143396	1.15892	0.874964	1.53502	0.303711	0.840144
EPPK1	Wald ratio	1	-0.0501838	0.108088	0.951055	0.769483	1.17547	0.642443	0.958816
EPS8L2	Wald ratio	1	0.114213	0.140863	1.12099	0.850545	1.47743	0.417474	0.889239
ERBB2	Wald ratio	1	-0.535	0.2875	0.585669	0.333371	1.02891	0.0627626	0.724837
ERBB4	Wald ratio	1	0.180365	0.203196	1.19765	0.804206	1.78359	0.374734	0.867598
ERC2	Wald ratio	1	-0.333529	0.782941	0.716391	0.154418	3.32356	0.670111	0.960177
ERI1	Wald ratio	1	-1.69155	0.614085	0.184234	0.0552905	0.613887	0.00587662	0.357036
ERMAP	Wald ratio	1	0.0296703	0.424176	1.03011	0.448559	2.36566	0.944235	0.988344
ERN1	Wald ratio	1	-0.157414	0.290304	0.85435	0.483642	1.5092	0.587653	0.943949
ESM1	Wald ratio	1	-0.128646	0.231771	0.879285	0.558268	1.3849	0.578856	0.942638
ESYT2	Wald ratio	1	0.491065	0.327148	1.63406	0.860584	3.10271	0.133343	0.764498
EVI5	Wald ratio	1	0.471034	0.305517	1.60165	0.880048	2.91494	0.123132	0.764498
EXTL1	Wald ratio	1	0.065534	0.116262	1.06773	0.850152	1.34099	0.572976	0.942638
F10	Wald ratio	1	0.265922	0.249721	1.30463	0.79969	2.12841	0.286932	0.840144
F11	Wald ratio	1	-0.147792	0.118701	0.86261	0.683556	1.08857	0.213104	0.828367
F11R	Wald ratio	1	-0.136508	0.671429	0.872399	0.233983	3.25272	0.838893	0.97957
F12	Wald ratio	1	0.0439932	0.0436548	1.04498	0.959282	1.13832	0.313574	0.840144
F13B	Wald ratio	1	-0.0150268	0.0953488	0.985086	0.817168	1.18751	0.874773	0.980925
F2R	Wald ratio	1	-0.174342	0.377632	0.840009	0.400717	1.76088	0.644316	0.958816
F3	Wald ratio	1	-0.387027	0.217297	0.679073	0.443557	1.03964	0.074897	0.751349
F7	Wald ratio	1	-0.0454429	0.0774069	0.955574	0.821059	1.11213	0.55716	0.942638
F9	Wald ratio	1	-0.104507	0.133239	0.900768	0.693741	1.16958	0.432832	0.889239
FABP1	Wald ratio	1	0.0940928	0.174684	1.09866	0.780136	1.54724	0.59013	0.943949
FABP2	Wald ratio	1	-0.143662	0.193427	0.86618	0.59287	1.26548	0.457652	0.898984
FABP3	Wald ratio	1	0.225	0.494792	1.25232	0.474833	3.30287	0.649299	0.958816
FABP6	Wald ratio	1	0.437405	0.403053	1.54868	0.702872	3.41231	0.277821	0.840144
FABP9	Wald ratio	1	0.420982	0.482143	1.52346	0.592137	3.91957	0.382582	0.872502
FADD	Wald ratio	1	0.4775	0.4925	1.61204	0.613976	4.23253	0.332274	0.840144
FAM171B	Wald ratio	1	-0.230769	0.133156	0.793923	0.611552	1.03068	0.0830836	0.764498
FAM172A	Wald ratio	1	-0.448691	0.30733	0.638463	0.349568	1.16611	0.144299	0.764498
FAM20A	Wald ratio	1	0.0790795	0.171548	1.08229	0.773248	1.51485	0.644816	0.958816
FAM3B	Wald ratio	1	0.0543799	0.0811795	1.05589	0.900566	1.23799	0.50294	0.920479
FAM3D	Wald ratio	1	-0.195732	0.150407	0.822233	0.612303	1.10414	0.193138	0.815036
FAS	Wald ratio	1	-0.13035	0.155642	0.877788	0.647	1.1909	0.402312	0.881498
FASLG	Wald ratio	1	0.263636	0.530303	1.30165	0.460355	3.68043	0.619088	0.95349
FBN2	Wald ratio	1	0.137248	0.124037	1.14711	0.899547	1.46281	0.268506	0.840144
FBP1	Wald ratio	1	-0.0791304	0.153565	0.923919	0.683781	1.24839	0.606351	0.950885
FCAMR	Wald ratio	1	-0.00850112	0.110515	0.991535	0.798429	1.23135	0.938685	0.988344
FCAR	Wald ratio	1	0.0200237	0.0617299	1.02023	0.903963	1.15144	0.745653	0.963226
FCER1A	Wald ratio	1	0.117816	0.300575	1.12504	0.624184	2.02778	0.695081	0.960177
FCER2	Wald ratio	1	-0.00616438	0.132877	0.993855	0.765977	1.28953	0.962998	0.992271
FCGR2A	Wald ratio	1	-0.00122117	0.0388738	0.99878	0.925507	1.07785	0.97494	0.994499
FCGR2B	Wald ratio	1	-0.0718404	0.0851441	0.930679	0.787633	1.09971	0.398809	0.877247
FCN1	Wald ratio	1	-0.125339	0.107466	0.882197	0.714643	1.08904	0.243487	0.840144
FCN2	Wald ratio	1	0.143065	0.0624194	1.1538	1.02094	1.30396	0.0219062	0.616171
FCRL1	Wald ratio	1	0.0659218	0.109218	1.06814	0.862306	1.32312	0.546123	0.94007
FCRL2	Wald ratio	1	0.0809648	0.0663625	1.08433	0.952081	1.23496	0.22245	0.829877
FCRL3	Wald ratio	1	0.0460104	0.0397927	1.04709	0.968523	1.13202	0.247579	0.840144
FCRL6	Wald ratio	1	-0.0505051	0.0545455	0.950749	0.85435	1.05803	0.354484	0.855161
FCRLB	Wald ratio	1	0.0609685	0.0617021	1.06287	0.941795	1.1995	0.323099	0.840144
FES	Wald ratio	1	-0.435338	0.292481	0.647046	0.364729	1.14789	0.136637	0.764498
FGF2	Wald ratio	1	-0.105345	0.0639944	0.900014	0.793919	1.02029	0.0997321	0.764498
FGF23	Wald ratio	1	0.571296	0.376852	1.77056	0.845918	3.7059	0.129527	0.764498
FGF5	Wald ratio	1	0.0846041	0.0680352	1.08829	0.952424	1.24353	0.213671	0.828367
FGFBP1	Wald ratio	1	-0.41405	0.399174	0.660968	0.302271	1.44532	0.299611	0.840144
FGFBP2	Wald ratio	1	-0.0410292	0.0744089	0.959801	0.829551	1.1105	0.581358	0.942638
FGFR2	Wald ratio	1	-0.415929	0.346018	0.659727	0.334833	1.29987	0.229346	0.837943
FGFR4	Wald ratio	1	0.023885	0.0484638	1.02417	0.931365	1.12623	0.622124	0.95349
FGL1	Wald ratio	1	0.0295282	0.0633181	1.02997	0.909759	1.16606	0.640968	0.958816
FHIT	Wald ratio	1	-0.141573	0.459551	0.867992	0.352645	2.13645	0.75803	0.963226
FIS1	Wald ratio	1	-0.25578	0.279769	0.774312	0.447478	1.33986	0.360582	0.859353
FKBP1B	Wald ratio	1	0.176471	0.188235	1.193	0.824919	1.72532	0.348501	0.853183
FKBP4	Wald ratio	1	0.885075	0.842537	2.42317	0.46473	12.6347	0.293494	0.840144
FKBP5	Wald ratio	1	-0.327273	0.238756	0.720887	0.451475	1.15107	0.170456	0.794559
FLRT2	Wald ratio	1	-0.095422	0.090701	0.908989	0.760944	1.08584	0.292776	0.840144
FLT3	Wald ratio	1	0.465476	0.489286	1.59277	0.610471	4.15568	0.341433	0.846856
FLT4	Wald ratio	1	0.275169	0.194582	1.31675	0.899234	1.92813	0.157317	0.781354
FN1	Wald ratio	1	-0.187054	0.0973214	0.829399	0.685365	1.0037	0.0546034	0.724837
FOLR2	Wald ratio	1	-0.220249	0.382555	0.802319	0.379062	1.69818	0.564796	0.942638
FOXJ3	Wald ratio	1	-0.816505	0.534951	0.441974	0.154895	1.26112	0.126931	0.764498
FOXO1	Wald ratio	1	0.262857	0.358929	1.30064	0.643623	2.62835	0.463962	0.899188
FRZB	Wald ratio	1	0.222644	0.0976744	1.24938	1.03169	1.51299	0.0226404	0.623555
FSHB	Wald ratio	1	0.335374	0.386395	1.39846	0.655761	2.98234	0.385417	0.873966
FST	Wald ratio	1	-0.214085	0.278873	0.80728	0.46735	1.39446	0.442679	0.896958
FSTL1	Wald ratio	1	0.355705	0.273826	1.42719	0.834441	2.44099	0.193937	0.815036
FSTL3	Wald ratio	1	-0.51954	0.458621	0.594794	0.242092	1.46134	0.257285	0.840144
FUCA1	Wald ratio	1	0.0657068	0.118325	1.06791	0.846869	1.34665	0.578683	0.942638
FUOM	Wald ratio	1	0.348708	0.251889	1.41723	0.865027	2.32196	0.166244	0.791689
FURIN	Wald ratio	1	0.361856	0.212887	1.43599	0.946105	2.17954	0.0891765	0.764498
FUT3_FUT5	Wald ratio	1	0.124438	0.0906367	1.13251	0.948181	1.35268	0.169773	0.794559
FUT8	Wald ratio	1	-0.0512568	0.051694	0.950035	0.858493	1.05134	0.32142	0.840144
GAL	Wald ratio	1	0.432895	0.446053	1.54171	0.643156	3.69566	0.331797	0.840144
GALNT10	Wald ratio	1	-0.0940104	0.11849	0.910273	0.721625	1.14824	0.427541	0.889239
GALNT2	Wald ratio	1	-0.0245734	0.135154	0.975726	0.748657	1.27167	0.855725	0.980925
GALNT3	Wald ratio	1	-0.0131105	0.107455	0.986975	0.799537	1.21835	0.902891	0.981493
GAS2	Wald ratio	1	-0.303509	0.375439	0.738223	0.353678	1.54088	0.418854	0.889239
GAS6	Wald ratio	1	-0.104438	0.123077	0.900831	0.707747	1.14659	0.396127	0.876401
GASK1A	Wald ratio	1	0.0236986	0.0612329	1.02398	0.908175	1.15456	0.698738	0.960177
GBP1	Wald ratio	1	0.00418569	0.0975647	1.00419	0.82941	1.21581	0.96578	0.99336
GBP2	Wald ratio	1	0.350806	0.390323	1.42021	0.660852	3.05213	0.36878	0.861758
GC	Wald ratio	1	-0.00266223	0.035025	0.997341	0.931172	1.06821	0.939412	0.988344
GCLM	Wald ratio	1	0.115	0.705	1.12187	0.281732	4.46737	0.870424	0.980925
GCNT1	Wald ratio	1	-0.144556	0.0933468	0.865406	0.720712	1.03915	0.121479	0.764498
GDF15	Wald ratio	1	0.122194	0.154847	1.12997	0.83418	1.53065	0.430038	0.889239
GDNF	Wald ratio	1	0.0381679	0.16972	1.03891	0.744916	1.44892	0.822067	0.972125
GFRA1	Wald ratio	1	-0.126733	0.181518	0.880969	0.617233	1.2574	0.485063	0.912024
GFRA2	Wald ratio	1	-0.184466	0.126214	0.831548	0.64931	1.06493	0.143868	0.764498
GFRAL	Wald ratio	1	0.14027	0.150811	1.15058	0.856142	1.54629	0.352315	0.854384
GGCT	Wald ratio	1	0.504202	0.365546	1.65566	0.808747	3.38947	0.167799	0.791689
GGH	Wald ratio	1	-0.0640387	0.106916	0.937969	0.760641	1.15664	0.549196	0.9418
GGT1	Wald ratio	1	-0.0374016	0.161811	0.963289	0.701488	1.3228	0.817203	0.971531
GGT5	Wald ratio	1	0.068693	0.156839	1.07111	0.787642	1.45659	0.661398	0.960168
GHR	Wald ratio	1	0.0268613	0.0639416	1.02723	0.906228	1.16438	0.674419	0.960177
GIMAP7	Wald ratio	1	-0.0466227	0.0762768	0.954447	0.821909	1.10836	0.541047	0.9399
GIPC2	Wald ratio	1	-0.171338	0.149682	0.842537	0.628315	1.1298	0.252341	0.840144
GIPC3	Wald ratio	1	0.132488	0.175346	1.14167	0.809621	1.60989	0.449898	0.896958
GLB1	Wald ratio	1	-0.133333	0.174123	0.875173	0.622125	1.23115	0.443829	0.896958
GLO1	Wald ratio	1	-0.199094	0.136254	0.819473	0.627413	1.07033	0.143961	0.764498
GLRX	Wald ratio	1	-0.180876	0.0762284	0.834538	0.718719	0.969021	0.0176528	0.577907
GLRX5	Wald ratio	1	-0.327564	0.321154	0.720677	0.384033	1.35242	0.307747	0.840144
GLT8D2	Wald ratio	1	0.334667	0.269037	1.39747	0.824774	2.36784	0.213521	0.828367
GM2A	Wald ratio	1	-0.0227338	0.0588489	0.977523	0.871031	1.09703	0.699269	0.960177
GMFG	Wald ratio	1	-1.10673	0.6625	0.330638	0.0902447	1.21139	0.0948132	0.764498
GMPR	Wald ratio	1	0.520635	0.169841	1.6831	1.20653	2.34791	0.00217364	0.357036
GNAS	Wald ratio	1	-0.621333	0.538667	0.537228	0.186912	1.54412	0.248719	0.840144
GNLY	Wald ratio	1	-0.125847	0.0675141	0.881749	0.77246	1.0065	0.0623194	0.724837
GNPDA1	Wald ratio	1	0.569531	0.441406	1.76744	0.744066	4.19833	0.196958	0.818662
GOLGA3	Wald ratio	1	-0.355085	0.405085	0.701114	0.316937	1.55097	0.380721	0.870868
GP2	Wald ratio	1	-0.0459227	0.166094	0.955116	0.689721	1.32263	0.782175	0.965222
GP6	Wald ratio	1	-0.225666	0.143341	0.797985	0.602532	1.05684	0.115412	0.764498
GPC1	Wald ratio	1	0.0462451	0.123715	1.04733	0.821817	1.33473	0.708552	0.960177
GPC5	Wald ratio	1	-0.120046	0.0569476	0.88688	0.793213	0.991607	0.035031	0.724837
GPIHBP1	Wald ratio	1	-0.0297794	0.147059	0.97066	0.727592	1.29493	0.839526	0.97957
GPNMB	Wald ratio	1	-0.0523256	0.128533	0.94902	0.737676	1.22091	0.683936	0.960177
GPR158	Wald ratio	1	0.78125	0.64375	2.1842	0.618474	7.71372	0.224903	0.830152
GPR15L	Wald ratio	1	-0.0678733	0.209955	0.934379	0.619164	1.41007	0.746486	0.963226
GPR37	Wald ratio	1	0.00165605	0.0619108	1.00166	0.887196	1.13089	0.97866	0.995453
GRHPR	Wald ratio	1	0.0639405	0.153532	1.06603	0.789006	1.44032	0.67707	0.960177
GRIK2	Wald ratio	1	-0.0233062	0.175339	0.976963	0.69283	1.37762	0.894256	0.981317
GRK5	Wald ratio	1	0.254545	0.193857	1.28988	0.882131	1.88609	0.189165	0.814233
GRN	Wald ratio	1	0.0264	0.2016	1.02675	0.691608	1.5243	0.895813	0.981493
GRP	Wald ratio	1	-0.119697	0.113636	0.887189	0.710047	1.10852	0.292188	0.840144
GSTA1	Wald ratio	1	0.0457143	0.124762	1.04678	0.819698	1.33676	0.714058	0.960177
GSTA3	Wald ratio	1	0.0723077	0.129846	1.07499	0.833442	1.38653	0.577615	0.942638
GSTP1	Wald ratio	1	-0.0180488	0.190732	0.982113	0.675783	1.4273	0.924609	0.987522
GSTT2B	Wald ratio	1	-0.0260366	0.0386692	0.974299	0.903185	1.05101	0.500746	0.920479
GZMA	Wald ratio	1	1.04571	0.675714	2.84543	0.756778	10.6986	0.121726	0.764498
HADH	Wald ratio	1	-0.25566	0.685849	0.774405	0.201912	2.97012	0.709324	0.960177
HAVCR1	Wald ratio	1	0.072479	0.0806723	1.07517	0.917926	1.25935	0.368952	0.861758
HBZ	Wald ratio	1	-0.00931135	0.0405432	0.990732	0.915051	1.07267	0.818352	0.971887
HCG22	Wald ratio	1	-0.144836	0.138539	0.865164	0.659434	1.13508	0.295813	0.840144
HCLS1	Wald ratio	1	0.435789	0.477895	1.54618	0.605995	3.94506	0.361824	0.86024
HDDC2	Wald ratio	1	0.0273455	0.0581236	1.02772	0.917065	1.15173	0.638018	0.958476
HDGF	Wald ratio	1	0.0203316	0.0410995	1.02054	0.941554	1.10615	0.620817	0.95349
HEBP1	Wald ratio	1	0.77625	0.355312	2.17331	1.08311	4.36083	0.0289111	0.68327
HEG1	Wald ratio	1	-0.0651376	0.366055	0.936939	0.457213	1.92001	0.858766	0.980925
HGF	Wald ratio	1	-0.0772973	0.425405	0.925615	0.402085	2.1308	0.855816	0.980925
HGFAC	Wald ratio	1	-0.078882	0.103727	0.924149	0.754133	1.13249	0.446968	0.896958
HLA-E	Wald ratio	1	0.265109	0.14891	1.30357	0.973601	1.74538	0.0750212	0.751349
HMBS	Wald ratio	1	-0.0607895	0.342105	0.941021	0.481275	1.83995	0.858965	0.980925
HMCN2	Wald ratio	1	0.00721154	0.0620192	1.00724	0.891949	1.13743	0.907431	0.981493
HMOX1	Wald ratio	1	0.887097	0.643871	2.42807	0.687365	8.577	0.168279	0.791689
HNMT	Wald ratio	1	0.0409132	0.0585497	1.04176	0.928816	1.16844	0.484692	0.912024
HRG	Wald ratio	1	0.00958084	0.0802395	1.00963	0.8627	1.18158	0.904956	0.981493
HS3ST3B1	Wald ratio	1	-0.127052	0.1231	0.880688	0.69189	1.121	0.302026	0.840144
HS6ST1	Wald ratio	1	0.10619	0.193333	1.11203	0.761289	1.62438	0.582826	0.942638
HS6ST2	Wald ratio	1	0.12201	0.209569	1.12976	0.749202	1.70364	0.560438	0.942638
HSBP1	Wald ratio	1	0.0126761	0.072007	1.01276	0.879451	1.16627	0.860263	0.980925
HSD17B14	Wald ratio	1	0.00282337	0.0697308	1.00283	0.874722	1.14969	0.967703	0.99336
HSDL2	Wald ratio	1	0.0427621	0.0658902	1.04369	0.917243	1.18757	0.516345	0.924713
HSPA2	Wald ratio	1	-0.130709	0.371654	0.877473	0.423522	1.81799	0.725067	0.961573
HSPG2	Wald ratio	1	0.433714	0.287429	1.54298	0.878407	2.71034	0.131313	0.764498
HYAL1	Wald ratio	1	-0.0668488	0.14663	0.935337	0.701704	1.24676	0.648461	0.958816
HYOU1	Wald ratio	1	0.0311475	0.219126	1.03164	0.671435	1.58508	0.886966	0.980925
ICAM1	Wald ratio	1	0.053253	0.0971084	1.0547	0.871901	1.27582	0.583426	0.942638
ICAM3	Wald ratio	1	0.0628931	0.142767	1.06491	0.804986	1.40877	0.659554	0.95922
ICAM4	Wald ratio	1	-0.192174	0.350435	0.825163	0.415187	1.63997	0.583426	0.942638
ICAM5	Wald ratio	1	0.0195498	0.0554502	1.01974	0.914724	1.13682	0.724415	0.961573
ICOSLG	Wald ratio	1	0.0119403	0.116667	1.01201	0.80515	1.27202	0.918483	0.985002
IDI2	Wald ratio	1	-0.195455	0.116396	0.822461	0.654692	1.03322	0.0931094	0.764498
IDO1	Wald ratio	1	0.22971	0.149275	1.25824	0.939066	1.68588	0.123845	0.764498
IDUA	Wald ratio	1	-0.264088	0.0976059	0.767906	0.634197	0.929805	0.00681687	0.357036
IFI30	Wald ratio	1	-0.102367	0.0915187	0.902698	0.754467	1.08005	0.263339	0.840144
IFIT3	Wald ratio	1	-0.602778	0.408333	0.547289	0.245831	1.21842	0.139893	0.764498
IFNAR1	Wald ratio	1	0.0111111	0.098	1.01117	0.834461	1.22531	0.90973	0.981766
IFNGR1	Wald ratio	1	0.0767327	0.264356	1.07975	0.643132	1.8128	0.771616	0.963226
IFNGR2	Wald ratio	1	-0.0640614	0.0408234	0.937947	0.865822	1.01608	0.116594	0.764498
IGBP1	Wald ratio	1	-0.460256	0.828205	0.631122	0.124489	3.1996	0.578397	0.942638
IGF1R	Wald ratio	1	0.513846	0.365385	1.67171	0.816844	3.42123	0.15963	0.781354
IGF2R	Wald ratio	1	0.253417	0.114748	1.28842	1.02892	1.61337	0.0272119	0.678758
IGFBP3	Wald ratio	1	-0.256399	0.0887202	0.773833	0.65032	0.920804	0.00385272	0.357036
IGFBP6	Wald ratio	1	0.365079	0.453968	1.44063	0.591734	3.50734	0.421284	0.889239
IGFBP7	Wald ratio	1	-0.00833333	0.121237	0.991701	0.781956	1.25771	0.9452	0.988571
IGFBPL1	Wald ratio	1	0.0575758	0.100404	1.05927	0.87004	1.28965	0.566346	0.942638
IGHMBP2	Wald ratio	1	0.788608	0.492405	2.20033	0.838193	5.77606	0.109257	0.764498
IGLC2	Wald ratio	1	0.312227	0.291703	1.36646	0.771429	2.42048	0.284458	0.840144
IGSF21	Wald ratio	1	0.413816	0.276974	1.51258	0.878928	2.60305	0.135159	0.764498
IGSF3	Wald ratio	1	-0.424545	0.464545	0.654067	0.263144	1.62574	0.360772	0.859353
IGSF8	Wald ratio	1	-0.412821	0.330769	0.661781	0.346065	1.26553	0.212008	0.828367
IGSF9	Wald ratio	1	0.458664	0.252818	1.58196	0.963811	2.59656	0.0696465	0.724837
IL10	Wald ratio	1	0.233333	0.386525	1.2628	0.591996	2.69372	0.546063	0.94007
IL10RA	Wald ratio	1	0.0169312	0.334921	1.01708	0.527549	1.96085	0.959682	0.991171
IL12A_IL12B	Wald ratio	1	-0.112523	0.0769797	0.893577	0.768432	1.0391	0.143817	0.764498
IL12B	Wald ratio	1	-0.109107	0.0746429	0.896634	0.774601	1.03789	0.143817	0.764498
IL12RB1	Wald ratio	1	-0.0828947	0.105044	0.920448	0.749176	1.13087	0.430028	0.889239
IL13RA1	Wald ratio	1	0.014486	0.0693925	1.01459	0.88557	1.16241	0.83464	0.979018
IL15RA	Wald ratio	1	0.0490347	0.165637	1.05026	0.759106	1.45308	0.767202	0.963226
IL17C	Wald ratio	1	0.504167	0.341667	1.65561	0.84747	3.23437	0.140049	0.764498
IL17D	Wald ratio	1	-0.00979899	0.111307	0.990249	0.796156	1.23166	0.929848	0.988344
IL17RA	Wald ratio	1	0.055776	0.0515753	1.05736	0.9557	1.16984	0.279498	0.840144
IL17RB	Wald ratio	1	-0.0432466	0.0498141	0.957675	0.868592	1.0559	0.385307	0.873966
IL18	Wald ratio	1	-0.234237	0.154237	0.791174	0.584767	1.07044	0.128843	0.764498
IL18R1	Wald ratio	1	0.0241648	0.0513363	1.02446	0.926395	1.1329	0.637844	0.958476
IL19	Wald ratio	1	-0.166854	0.150843	0.846323	0.629704	1.13746	0.268664	0.840144
IL1R1	Wald ratio	1	0.25	0.228261	1.28403	0.820869	2.00851	0.273412	0.840144
IL1R2	Wald ratio	1	0.0489362	0.0889749	1.05015	0.882096	1.25023	0.582319	0.942638
IL1RAP	Wald ratio	1	-0.0693076	0.0443255	0.93304	0.8554	1.01773	0.11791	0.764498
IL1RL1	Wald ratio	1	0.0507983	0.0576197	1.05211	0.939755	1.1779	0.377987	0.870868
IL1RL2	Wald ratio	1	0.0812357	0.103432	1.08463	0.885598	1.32838	0.43222	0.889239
IL1RN	Wald ratio	1	0.505634	0.185915	1.65804	1.1517	2.38698	0.00653418	0.357036
IL22RA1	Wald ratio	1	0.110377	0.155031	1.1167	0.824083	1.51322	0.476485	0.910279
IL2RA	Wald ratio	1	-0.0933054	0.0692469	0.910915	0.795305	1.04333	0.177841	0.794559
IL31RA	Wald ratio	1	-0.0421553	0.0671949	0.958721	0.840417	1.09368	0.530424	0.930136
IL34	Wald ratio	1	-0.0656075	0.0552336	0.936498	0.84041	1.04357	0.234905	0.840144
IL36A	Wald ratio	1	0.574603	0.669841	1.77643	0.477933	6.60279	0.390992	0.876401
IL36G	Wald ratio	1	-0.163551	0.484112	0.849123	0.328765	2.19308	0.735485	0.962367
IL4R	Wald ratio	1	0.0496815	0.127707	1.05094	0.81822	1.34984	0.697256	0.960177
IL5RA	Wald ratio	1	0.0647969	0.125338	1.06694	0.834547	1.36405	0.605173	0.950504
IL6R	Wald ratio	1	-0.0298643	0.0329412	0.970577	0.909892	1.03531	0.364622	0.860779
IL6ST	Wald ratio	1	0.188889	0.223372	1.20791	0.779643	1.87142	0.397761	0.876401
IL7	Wald ratio	1	-0.309836	0.362842	0.733567	0.360233	1.49382	0.393152	0.876401
IL7R	Wald ratio	1	0.00281215	0.048369	1.00282	0.912113	1.10254	0.953637	0.989321
IMPA1	Wald ratio	1	0.0377358	0.221698	1.03846	0.672474	1.60362	0.864843	0.980925
INHBB	Wald ratio	1	-0.0846575	0.124384	0.918827	0.720039	1.1725	0.496114	0.919864
INHBC	Wald ratio	1	0.0522003	0.0819423	1.05359	0.897263	1.23715	0.524101	0.927525
INSL5	Wald ratio	1	-0.0816667	0.220556	0.921579	0.598125	1.41995	0.711176	0.960177
IPCEF1	Wald ratio	1	-0.182143	0.57381	0.833482	0.270682	2.56645	0.750919	0.963226
IQGAP2	Wald ratio	1	0.244828	0.271724	1.2774	0.749948	2.17582	0.36758	0.861758
ISLR2	Wald ratio	1	0.202033	0.191057	1.22389	0.84161	1.77981	0.290308	0.840144
ISM1	Wald ratio	1	0.0957219	0.225668	1.10045	0.707096	1.71263	0.671441	0.960177
IST1	Wald ratio	1	-0.0307393	0.636965	0.969728	0.278262	3.37945	0.96151	0.99151
ITGA11	Wald ratio	1	0.198886	0.195822	1.22004	0.831167	1.79086	0.309797	0.840144
ITGA6	Wald ratio	1	-0.280087	0.210823	0.755718	0.499924	1.14239	0.183999	0.805496
ITGAM	Wald ratio	1	-0.261585	0.253049	0.76983	0.468808	1.26414	0.30126	0.840144
ITGAV	Wald ratio	1	0.358515	0.299563	1.4312	0.795624	2.57451	0.231387	0.837943
ITGB2	Wald ratio	1	-0.738926	0.385906	0.477627	0.224181	1.0176	0.0555202	0.724837
ITGB5	Wald ratio	1	0.0521886	0.60404	1.05357	0.322475	3.44219	0.931149	0.988344
ITGB6	Wald ratio	1	0.0972318	0.144637	1.10212	0.830061	1.46334	0.501425	0.920479
ITGB7	Wald ratio	1	0.00331492	0.401657	1.00332	0.456606	2.20464	0.993415	0.99643
ITGBL1	Wald ratio	1	0.0793388	0.139945	1.08257	0.822873	1.42423	0.570762	0.942638
ITIH1	Wald ratio	1	0.0707143	0.333571	1.07327	0.558173	2.06373	0.832114	0.978696
ITIH3	Wald ratio	1	-0.0490323	0.130323	0.95215	0.737518	1.22924	0.70674	0.960177
ITIH4	Wald ratio	1	-0.109274	0.163306	0.896485	0.650929	1.23467	0.503409	0.920479
ITM2A	Wald ratio	1	0.314894	0.309574	1.37011	0.746864	2.51346	0.309067	0.840144
ITPA	Wald ratio	1	-0.000843882	0.07173	0.999156	0.868112	1.14998	0.990613	0.995693
ITPR1	Wald ratio	1	-0.0746377	0.442754	0.92808	0.389678	2.21037	0.86613	0.980925
JAM3	Wald ratio	1	-0.804878	0.386179	0.447142	0.209761	0.953165	0.037141	0.724837
KAZALD1	Wald ratio	1	-0.0742925	0.0582547	0.9284	0.828224	1.04069	0.202202	0.821521
KDR	Wald ratio	1	0.0400755	0.109057	1.04089	0.84057	1.28895	0.713265	0.960177
KHK	Wald ratio	1	-0.170561	0.0918224	0.843192	0.704313	1.00946	0.0632391	0.724837
KIAA0319	Wald ratio	1	-0.00811688	0.12987	0.991916	0.769002	1.27945	0.950165	0.989069
KIRREL2	Wald ratio	1	0.064488	0.271242	1.06661	0.626789	1.81507	0.812074	0.971531
KIT	Wald ratio	1	-0.0175	0.7175	0.982652	0.240797	4.01004	0.980541	0.995453
KITLG	Wald ratio	1	0	0.764815	1	0.223345	4.47738	1	1
KLB	Wald ratio	1	0.0632546	0.0543307	1.0653	0.957688	1.185	0.244322	0.840144
KLK1	Wald ratio	1	0.0202475	0.043757	1.02045	0.936584	1.11183	0.643562	0.958816
KLK10	Wald ratio	1	-0.0765599	0.0686341	0.926297	0.809707	1.05968	0.264645	0.840144
KLK11	Wald ratio	1	0.101221	0.14211	1.10652	0.837516	1.46193	0.476298	0.910279
KLK12	Wald ratio	1	0.0111397	0.033419	1.0112	0.94709	1.07965	0.738883	0.962367
KLK13	Wald ratio	1	-0.010793	0.0896476	0.989265	0.829857	1.17929	0.904172	0.981493
KLK14	Wald ratio	1	-0.0490385	0.110817	0.952145	0.766255	1.18313	0.658116	0.958816
KLK15	Wald ratio	1	0.0629682	0.0764664	1.06499	0.916763	1.23719	0.410238	0.889073
KLK3	Wald ratio	1	0.185714	0.829524	1.20408	0.236892	6.12012	0.82285	0.972125
KLK4	Wald ratio	1	-0.129665	0.125598	0.87839	0.686714	1.12357	0.301894	0.840144
KLK6	Wald ratio	1	-0.124479	0.25	0.882957	0.540923	1.44126	0.618543	0.95349
KLKB1	Wald ratio	1	0.177758	0.116726	1.19454	0.950255	1.50161	0.127792	0.764498
KLRD1	Wald ratio	1	-0.158373	0.104067	0.853531	0.696043	1.04665	0.128049	0.764498
KRT19	Wald ratio	1	-0.153741	0.27483	0.857494	0.50037	1.4695	0.575885	0.942638
KRT5	Wald ratio	1	-0.182178	0.388119	0.833453	0.3895	1.78342	0.638792	0.958551
KYNU	Wald ratio	1	0.0638596	0.162105	1.06594	0.775795	1.46461	0.693626	0.960177
LAG3	Wald ratio	1	0.0931429	0.255429	1.09762	0.665313	1.81083	0.71537	0.960177
LAIR2	Wald ratio	1	-0.0510377	0.0741509	0.950243	0.821705	1.09889	0.491267	0.917688
LAMA4	Wald ratio	1	-0.485629	0.234731	0.61531	0.388407	0.974767	0.0385576	0.724837
LAMP2	Wald ratio	1	-0.140385	0.160165	0.869024	0.634887	1.18951	0.380758	0.870868
LAMP3	Wald ratio	1	-0.242489	0.172532	0.784672	0.559533	1.1004	0.159881	0.781354
LAYN	Wald ratio	1	-0.186889	0.100514	0.829535	0.681201	1.01017	0.0629797	0.724837
LBP	Wald ratio	1	0.0169192	0.0707912	1.01706	0.885297	1.16844	0.811105	0.971531
LCN15	Wald ratio	1	0.0200913	0.0715373	1.02029	0.886812	1.17387	0.778825	0.965222
LCP1	Wald ratio	1	0.00549898	0.0465716	1.00551	0.917795	1.10162	0.906008	0.981493
LECT2	Wald ratio	1	0.004625	0.050125	1.00464	0.910629	1.10835	0.926484	0.987752
LEG1	Wald ratio	1	-0.179301	0.10457	0.835854	0.680956	1.02599	0.0864089	0.764498
LEPR	Wald ratio	1	-0.00688406	0.184783	0.99314	0.691385	1.42659	0.970282	0.99336
LGALS1	Wald ratio	1	0.00565371	0.159717	1.00567	0.735362	1.37534	0.971762	0.99336
LGALS4	Wald ratio	1	-0.374643	0.5025	0.687535	0.256778	1.8409	0.455935	0.898326
LGALS7_LGALS7B	Wald ratio	1	0.349333	0.175111	1.41812	1.00613	1.99881	0.0460512	0.724837
LGALS8	Wald ratio	1	0.103922	0.17451	1.10951	0.78811	1.56199	0.551506	0.9418
LGMN	Wald ratio	1	-0.258009	0.171469	0.772588	0.552065	1.0812	0.132402	0.764498
LIFR	Wald ratio	1	-0.0363889	0.253889	0.964265	0.586249	1.58603	0.886033	0.980925
LILRA3	Wald ratio	1	-0.0148482	0.0391304	0.985261	0.912521	1.0638	0.70435	0.960177
LILRA6	Wald ratio	1	0.125879	0.0708543	1.13415	0.987089	1.30311	0.0756348	0.751798
LILRB1	Wald ratio	1	-0.0269747	0.0710879	0.973386	0.846786	1.11891	0.70435	0.960177
LILRB2	Wald ratio	1	-0.028596	0.0438415	0.971809	0.891789	1.05901	0.514234	0.924713
LILRB5	Wald ratio	1	-0.0549367	0.0390717	0.946545	0.876764	1.02188	0.15971	0.781354
LPA	Wald ratio	1	0.104993	0.0713535	1.1107	0.965741	1.27742	0.141168	0.764498
LPCAT2	Wald ratio	1	-1.09328	0.393676	0.335115	0.154914	0.724933	0.00548449	0.357036
LPL	Wald ratio	1	-0.0857336	0.109331	0.917839	0.740802	1.13718	0.432941	0.889239
LPO	Wald ratio	1	0.0589577	0.192182	1.06073	0.727807	1.54594	0.759011	0.963226
LRCH4	Wald ratio	1	0.0233766	0.601299	1.02365	0.315004	3.3265	0.968989	0.99336
LRIG1	Wald ratio	1	-0.00361305	0.0497669	0.996393	0.903792	1.09848	0.942125	0.988344
LRIG3	Wald ratio	1	-0.182222	0.671111	0.833416	0.223666	3.10544	0.785989	0.965222
LRP11	Wald ratio	1	0.0244628	0.0695868	1.02476	0.894109	1.17451	0.72518	0.961573
LRPAP1	Wald ratio	1	-0.0505455	0.19	0.950711	0.655114	1.37968	0.790217	0.965222
LRRC37A2	Wald ratio	1	0.0226009	0.0531839	1.02286	0.921604	1.13524	0.670867	0.960177
LRRFIP1	Wald ratio	1	1.26901	0.659155	3.55734	0.977331	12.9482	0.0542026	0.724837
LRRN1	Wald ratio	1	-0.00394575	0.0493218	0.996062	0.90428	1.09716	0.936237	0.988344
LRTM2	Wald ratio	1	0.0548649	0.404324	1.0564	0.478255	2.33343	0.892062	0.980925
LSP1	Wald ratio	1	-0.0838926	0.269799	0.91953	0.541887	1.56035	0.755842	0.963226
LTA	Wald ratio	1	-0.0300737	0.0647689	0.970374	0.854686	1.10172	0.642417	0.958816
LTA4H	Wald ratio	1	-0.145098	0.406863	0.864937	0.389633	1.92005	0.721371	0.961573
LTBP2	Wald ratio	1	-0.57619	0.375238	0.562035	0.269373	1.17266	0.124653	0.764498
LTBP3	Wald ratio	1	-0.178683	0.100223	0.836371	0.687206	1.01791	0.0746106	0.751349
LTBR	Wald ratio	1	0.254662	0.158842	1.29003	0.944907	1.7612	0.108882	0.764498
LXN	Wald ratio	1	-0.649102	0.231737	0.522515	0.331773	0.822918	0.00509392	0.357036
LY6D	Wald ratio	1	-0.0501129	0.0889391	0.951122	0.798969	1.13225	0.573127	0.942638
LY75	Wald ratio	1	-0.00235546	0.0413276	0.997647	0.920022	1.08182	0.954549	0.989321
LY9	Wald ratio	1	0.0695	0.078	1.07197	0.920001	1.24905	0.372915	0.867598
LYPD3	Wald ratio	1	-0.0921456	0.127778	0.911972	0.709929	1.17152	0.470824	0.905345
LYPD8	Wald ratio	1	-0.136643	0.0823877	0.872282	0.74221	1.02515	0.0972092	0.764498
LYZL2	Wald ratio	1	0.207879	0.219192	1.23106	0.801126	1.89174	0.342932	0.847396
LZTFL1	Wald ratio	1	0.43609	0.322556	1.54665	0.821913	2.91043	0.176381	0.794559
M6PR	Wald ratio	1	-0.531429	0.253571	0.587765	0.357568	0.966157	0.0361022	0.724837
MAGED1	Wald ratio	1	0.584375	0.882812	1.79387	0.317926	10.1218	0.508005	0.920879
MAMDC2	Wald ratio	1	0.0540179	0.197768	1.0555	0.716335	1.55526	0.784747	0.965222
MAN1A2	Wald ratio	1	0.0896373	0.207254	1.09378	0.728636	1.6419	0.665378	0.960177
MANF	Wald ratio	1	0.347959	0.596939	1.41617	0.439534	4.5629	0.559957	0.942638
MANSC4	Wald ratio	1	0.0245203	0.0490405	1.02482	0.930904	1.12822	0.617075	0.95349
MAP4K5	Wald ratio	1	0.459786	0.273458	1.58373	0.926637	2.70679	0.0926906	0.764498
MAPK9	Wald ratio	1	0.530769	0.388112	1.70024	0.794589	3.63813	0.171447	0.794559
MAPKAPK2	Wald ratio	1	-0.238095	0.286395	0.788128	0.449586	1.38159	0.405774	0.882291
MARCO	Wald ratio	1	-0.0414706	0.152059	0.959378	0.712122	1.29248	0.785063	0.965222
MASP1	Wald ratio	1	-0.177465	0.219249	0.83739	0.544878	1.28693	0.418273	0.889239
MATN2	Wald ratio	1	-0.0815657	0.102273	0.921672	0.754258	1.12624	0.425143	0.889239
MATN3	Wald ratio	1	-0.0425532	0.0820922	0.958339	0.815908	1.12564	0.604208	0.950504
MAX	Wald ratio	1	0.120513	0.510256	1.12808	0.414953	3.06674	0.813292	0.971531
MBL2	Wald ratio	1	-0.0446995	0.051694	0.956285	0.864141	1.05825	0.387207	0.876401
MCEE	Wald ratio	1	0.203723	0.206383	1.22596	0.818086	1.83718	0.323587	0.840144
MCFD2	Wald ratio	1	-0.108219	0.293836	0.897431	0.504525	1.59632	0.712651	0.960177
MDGA1	Wald ratio	1	-0.00546296	0.0358333	0.994552	0.927098	1.06691	0.878828	0.980925
MDH1	Wald ratio	1	-1.16739	0.488043	0.311178	0.119558	0.809915	0.0167577	0.568042
MDM1	Wald ratio	1	0.408911	0.247525	1.50518	0.926596	2.44503	0.0985346	0.764498
MEGF11	Wald ratio	1	0.272561	0.285976	1.31332	0.749798	2.30038	0.340544	0.846238
MEGF9	Wald ratio	1	-0.00967742	0.124633	0.990369	0.775724	1.26441	0.938109	0.988344
MELTF	Wald ratio	1	-0.0909314	0.0963235	0.91308	0.755991	1.10281	0.345159	0.850561
MEP1A	Wald ratio	1	-0.406186	0.203608	0.666187	0.446973	0.992912	0.0460498	0.724837
MEP1B	Wald ratio	1	0.0155493	0.0418994	1.01567	0.935594	1.1026	0.710555	0.960177
MEPE	Wald ratio	1	0.0120879	0.345055	1.01216	0.514675	1.99052	0.972054	0.99336
MERTK	Wald ratio	1	-0.218045	0.15	0.804089	0.599269	1.07891	0.146048	0.768928
MFGE8	Wald ratio	1	0.122252	0.116354	1.13004	0.899603	1.4195	0.2934	0.840144
MGLL	Wald ratio	1	-0.185	0.653333	0.831104	0.230955	2.99078	0.777052	0.965222
MGMT	Wald ratio	1	-0.162077	0.111836	0.850375	0.68299	1.05878	0.147269	0.768928
MIA	Wald ratio	1	-0.0103398	0.0553145	0.989713	0.888024	1.10305	0.851717	0.980925
MICALL2	Wald ratio	1	0.75942	0.597101	2.13704	0.663054	6.88771	0.203428	0.821521
MICB_MICA	Wald ratio	1	0.0631579	0.0463702	1.0652	0.972653	1.16654	0.173187	0.794559
MIF	Wald ratio	1	-0.413636	0.367273	0.661241	0.321908	1.35828	0.260065	0.840144
MILR1	Wald ratio	1	0.148869	0.119472	1.16052	0.91824	1.46673	0.212744	0.828367
MITD1	Wald ratio	1	1	0.536	2.71828	0.950697	7.77225	0.0620873	0.724837
MME	Wald ratio	1	-0.0841121	0.903738	0.919328	0.156384	5.40441	0.925847	0.987752
MMP1	Wald ratio	1	0.0292411	0.0875	1.02967	0.867397	1.22231	0.738241	0.962367
MMP10	Wald ratio	1	-0.0457071	0.158838	0.955322	0.699751	1.30423	0.773532	0.963226
MMP12	Wald ratio	1	0.184913	0.0927904	1.20311	1.00305	1.44308	0.0462827	0.724837
MMP7	Wald ratio	1	-0.0165785	0.140917	0.983558	0.746189	1.29644	0.906347	0.981493
MMP8	Wald ratio	1	0.0964058	0.104313	1.10121	0.897585	1.35102	0.355384	0.85577
MMP9	Wald ratio	1	0.0744828	0.27931	1.07733	0.623152	1.86252	0.789726	0.965222
MOCS2	Wald ratio	1	0.110245	0.0902004	1.11655	0.935618	1.33247	0.221624	0.829877
MOG	Wald ratio	1	0.222616	0.230599	1.24934	0.795045	1.96323	0.334352	0.840144
MPHOSPH8	Wald ratio	1	0.453409	0.670455	1.57367	0.422874	5.85619	0.498868	0.920479
MPI	Wald ratio	1	-0.0295	0.193	0.970931	0.665125	1.41734	0.878517	0.980925
MSLN	Wald ratio	1	-0.00477454	0.078382	0.995237	0.853506	1.1605	0.951428	0.989321
MSMB	Wald ratio	1	0.0448718	0.0462607	1.04589	0.955234	1.14516	0.332058	0.840144
MSRA	Wald ratio	1	0.919298	0.7	2.50753	0.635908	9.88777	0.189088	0.814233
MST1	Wald ratio	1	0.0905804	0.0475737	1.09481	0.997339	1.20181	0.0569102	0.724837
MTIF3	Wald ratio	1	-0.608257	0.526147	0.544299	0.194076	1.52652	0.247657	0.840144
MUC13	Wald ratio	1	0.0409836	0.181967	1.04184	0.729299	1.48831	0.821804	0.972125
MUC2	Wald ratio	1	-0.0558491	0.180377	0.945682	0.664056	1.34674	0.756847	0.963226
MYDGF	Wald ratio	1	0.385668	0.425407	1.4706	0.638821	3.38538	0.364626	0.860779
MYOC	Wald ratio	1	-0.191386	0.152809	0.825814	0.612081	1.11418	0.210406	0.828367
MYOM3	Wald ratio	1	0.109346	0.591589	1.11555	0.349879	3.55679	0.853359	0.980925
NAAA	Wald ratio	1	0.0198804	0.0678625	1.02008	0.893035	1.1652	0.769559	0.963226
NADK	Wald ratio	1	0.0984127	0.206746	1.10342	0.735791	1.65473	0.634069	0.955684
NAGK	Wald ratio	1	-0.0210762	0.183857	0.979144	0.682881	1.40394	0.908735	0.981493
NAGPA	Wald ratio	1	0.01	0.121707	1.01005	0.795689	1.28216	0.934516	0.988344
NAPRT	Wald ratio	1	0.131463	0.138537	1.1405	0.869299	1.4963	0.342649	0.847396
NBL1	Wald ratio	1	-0.788618	0.428455	0.454472	0.196245	1.05249	0.0656791	0.724837
NCAM1	Wald ratio	1	-0.169369	0.14985	0.844197	0.629345	1.1324	0.258366	0.840144
NCAN	Wald ratio	1	-0.406224	0.256432	0.666161	0.402996	1.10118	0.113161	0.764498
NCR1	Wald ratio	1	-0.0234742	0.157042	0.976799	0.718006	1.32887	0.881177	0.980925
NECTIN2	Wald ratio	1	0.202732	0.262842	1.22474	0.731662	2.05013	0.440523	0.896958
NECTIN4	Wald ratio	1	-0.014094	0.137808	0.986005	0.752618	1.29176	0.91854	0.985002
NELL1	Wald ratio	1	-0.0240554	0.129597	0.976232	0.757247	1.25854	0.852745	0.980925
NEO1	Wald ratio	1	0.0324561	0.580702	1.03299	0.330973	3.22403	0.955428	0.989321
NFATC1	Wald ratio	1	0.717273	0.437273	2.04884	0.869548	4.82749	0.100936	0.764498
NFKB1	Wald ratio	1	0.433043	0.40087	1.54194	0.702815	3.38295	0.280026	0.840144
NFKBIE	Wald ratio	1	0.110707	0.195411	1.11707	0.761627	1.63839	0.571029	0.942638
NFU1	Wald ratio	1	0.462805	0.454268	1.58852	0.652098	3.86968	0.308302	0.840144
NID2	Wald ratio	1	0.0206597	0.0675347	1.02087	0.894305	1.16536	0.759671	0.963226
NIT1	Wald ratio	1	0.342975	0.216804	1.40913	0.921307	2.15526	0.113659	0.764498
NMI	Wald ratio	1	0.101545	0.0980132	1.10688	0.913419	1.34132	0.300185	0.840144
NOS1	Wald ratio	1	0.232394	0.370423	1.26162	0.610404	2.60758	0.530413	0.930136
NOS2	Wald ratio	1	-0.121978	0.532967	0.885168	0.311426	2.51592	0.818973	0.971887
NOTCH2	Wald ratio	1	-0.677907	0.405814	0.507678	0.229167	1.12467	0.094823	0.764498
NPPB	Wald ratio	1	0.379235	0.249727	1.46117	0.895629	2.38381	0.128863	0.764498
NPTX1	Wald ratio	1	0.0089242	0.0861858	1.00896	0.852144	1.19464	0.91753	0.985002
NPTXR	Wald ratio	1	0.0655292	0.0768051	1.06772	0.918504	1.24119	0.393555	0.876401
NRP1	Wald ratio	1	-0.13377	0.131148	0.874791	0.676502	1.1312	0.307728	0.840144
NRP2	Wald ratio	1	-0.222277	0.229703	0.800693	0.510433	1.25601	0.333208	0.840144
NSFL1C	Wald ratio	1	0.3425	0.52375	1.40846	0.504569	3.93161	0.513152	0.924713
NT5C	Wald ratio	1	-0.151007	0.0938272	0.859842	0.715404	1.03344	0.107525	0.764498
NT5C3A	Wald ratio	1	0.0238532	0.381651	1.02414	0.48472	2.16385	0.950165	0.989069
NT5E	Wald ratio	1	0.0654174	0.0816014	1.0676	0.909808	1.25277	0.422744	0.889239
NTF3	Wald ratio	1	-0.206897	0.274138	0.813104	0.475111	1.39154	0.450419	0.896958
NTproBNP	Wald ratio	1	0.202299	0.150575	1.22421	0.911351	1.64448	0.179106	0.794559
NTRK3	Wald ratio	1	-0.169597	0.208791	0.844005	0.560555	1.27078	0.416631	0.889239
NUB1	Wald ratio	1	0.0466165	0.24812	1.04772	0.64423	1.70392	0.850972	0.980925
NUCB2	Wald ratio	1	-0.124384	0.0985222	0.88304	0.727976	1.07114	0.206769	0.825826
NUDT2	Wald ratio	1	0.123193	0.161446	1.1311	0.824283	1.55213	0.445428	0.896958
NUDT5	Wald ratio	1	-0.7	0.67377	0.496585	0.132577	1.86003	0.298838	0.840144
NUMB	Wald ratio	1	-0.485714	0.533333	0.615258	0.216309	1.75001	0.362446	0.86024
OBP2B	Wald ratio	1	0.0761364	0.0784091	1.07911	0.925385	1.25837	0.331541	0.840144
OCLN	Wald ratio	1	0.412685	0.336786	1.51087	0.780815	2.92351	0.220439	0.829877
OGA	Wald ratio	1	0.0880597	0.331343	1.09205	0.570425	2.09069	0.79042	0.965222
OGN	Wald ratio	1	-0.0589615	0.078392	0.942743	0.808472	1.09931	0.451969	0.896958
OLFM4	Wald ratio	1	0.0541327	0.0719441	1.05562	0.916789	1.21549	0.451794	0.896958
OMG	Wald ratio	1	-0.0344	0.4664	0.966185	0.387305	2.41028	0.941204	0.988344
OPLAH	Wald ratio	1	-0.086631	0.228877	0.917015	0.585535	1.43615	0.705056	0.960177
ORM1	Wald ratio	1	0.178543	0.121323	1.19547	0.942471	1.51639	0.141119	0.764498
OSCAR	Wald ratio	1	-0.0566219	0.0754319	0.944951	0.815081	1.09551	0.452872	0.896958
OSM	Wald ratio	1	-1.17766	0.779787	0.307999	0.0668006	1.42009	0.130984	0.764498
OSMR	Wald ratio	1	0.00369127	0.0723154	1.0037	0.871058	1.15654	0.95929	0.991171
OTOA	Wald ratio	1	-0.389474	0.694737	0.677413	0.173573	2.64378	0.575066	0.942638
P4HB	Wald ratio	1	0.355172	0.594253	1.42643	0.445052	4.5718	0.550054	0.9418
PACS2	Wald ratio	1	0.41573	0.26236	1.51548	0.906201	2.5344	0.113061	0.764498
PADI2	Wald ratio	1	0.0918033	0.328689	1.09615	0.575552	2.08764	0.780013	0.965222
PADI4	Wald ratio	1	-0.081323	0.167704	0.921896	0.663635	1.28066	0.627734	0.955684
PAEP	Wald ratio	1	-0.0253731	0.0579793	0.974946	0.870217	1.09228	0.661659	0.960168
PAG1	Wald ratio	1	-0.401282	0.605128	0.669461	0.20447	2.1919	0.507244	0.920879
PALM	Wald ratio	1	-0.440752	0.332915	0.643552	0.33512	1.23585	0.185531	0.806814
PALM2	Wald ratio	1	-0.264957	0.194017	0.767239	0.524541	1.12223	0.172052	0.794559
PAM	Wald ratio	1	-0.103003	0.103549	0.902125	0.736417	1.10512	0.319869	0.840144
PAMR1	Wald ratio	1	-0.0170168	0.123529	0.983127	0.771719	1.25245	0.890434	0.980925
PAPPA	Wald ratio	1	1.33797	0.862032	3.81129	0.703551	20.6466	0.120636	0.764498
PARD3	Wald ratio	1	0.681579	0.572368	1.977	0.643867	6.07038	0.23373	0.840144
PARK7	Wald ratio	1	0.152632	0.288517	1.1649	0.661754	2.05058	0.59679	0.945422
PARP1	Wald ratio	1	0.541509	0.333962	1.7186	0.8931	3.30711	0.104917	0.764498
PCBD1	Wald ratio	1	-0.0414365	0.227624	0.95941	0.614111	1.49886	0.855552	0.980925
PCDH1	Wald ratio	1	-0.801235	0.48642	0.448775	0.172973	1.16433	0.0995153	0.764498
PCDH12	Wald ratio	1	-0.139755	0.118654	0.869571	0.689135	1.09725	0.238862	0.840144
PCDH17	Wald ratio	1	0.111615	0.112181	1.11808	0.897394	1.39304	0.319761	0.840144
PCDH7	Wald ratio	1	-0.356034	0.364655	0.700448	0.342748	1.43145	0.328886	0.840144
PCDH9	Wald ratio	1	0.126979	0.179765	1.13539	0.798228	1.61498	0.479963	0.911094
PCDHB15	Wald ratio	1	0.0948655	0.131051	1.09951	0.850445	1.42152	0.469139	0.904084
PCOLCE	Wald ratio	1	-0.0145349	0.231977	0.98557	0.625497	1.55292	0.95004	0.989069
PCSK7	Wald ratio	1	-0.048285	0.123483	0.952862	0.748031	1.21378	0.695778	0.960177
PDCD1LG2	Wald ratio	1	-0.0705491	0.0675541	0.931882	0.816315	1.06381	0.29633	0.840144
PDCD5	Wald ratio	1	0.0677083	0.111198	1.07005	0.860502	1.33063	0.542591	0.94007
PDCD6	Wald ratio	1	0.0257181	0.0400134	1.02605	0.948657	1.10976	0.520394	0.92564
PDE5A	Wald ratio	1	0.188608	0.250633	1.20757	0.73887	1.97358	0.451735	0.896958
PDGFC	Wald ratio	1	-0.782418	0.478022	0.457299	0.179184	1.16708	0.101676	0.764498
PDGFRA	Wald ratio	1	0.227765	0.152	1.25579	0.932249	1.69162	0.134016	0.764498
PDIA4	Wald ratio	1	1.01282	0.453846	2.75336	1.1312	6.70168	0.0256389	0.651819
PDIA5	Wald ratio	1	0.0253012	0.159036	1.02562	0.750955	1.40076	0.873597	0.980925
PDZK1	Wald ratio	1	-0.114414	0.437838	0.891888	0.378108	2.10381	0.793848	0.96636
PEAR1	Wald ratio	1	-0.113615	0.19108	0.892602	0.613772	1.2981	0.552114	0.9418
PECR	Wald ratio	1	-0.27533	0.138767	0.759321	0.578502	0.996658	0.0472417	0.724837
PENK	Wald ratio	1	0.0544851	0.127575	1.056	0.822373	1.35599	0.669319	0.960177
PEPD	Wald ratio	1	-0.0472617	0.146247	0.953838	0.716121	1.27047	0.746572	0.963226
PER3	Wald ratio	1	0.0213514	0.106216	1.02158	0.829583	1.25802	0.840685	0.980057
PF4	Wald ratio	1	-0.18209	0.454726	0.833527	0.34186	2.03231	0.688834	0.960177
PFKFB2	Wald ratio	1	-0.244681	0.206383	0.782954	0.522468	1.17331	0.235793	0.840144
PGLYRP1	Wald ratio	1	-0.086532	0.148148	0.917106	0.685983	1.2261	0.559159	0.942638
PGLYRP2	Wald ratio	1	0.0814685	0.0421329	1.08488	0.998889	1.17827	0.0531611	0.724837
PGLYRP4	Wald ratio	1	0.142082	0.0864425	1.15267	0.973026	1.36549	0.100246	0.764498
PHACTR2	Wald ratio	1	-0.0733871	0.200403	0.929241	0.627396	1.37631	0.714218	0.960177
PI16	Wald ratio	1	-0.0802326	0.203953	0.922902	0.618795	1.37646	0.694034	0.960177
PI3	Wald ratio	1	-0.10085	0.142493	0.904069	0.683768	1.19535	0.479098	0.911094
PIBF1	Wald ratio	1	-0.353226	0.641935	0.702419	0.199604	2.47185	0.582147	0.942638
PIGR	Wald ratio	1	-0.00433071	0.275197	0.995679	0.580586	1.70754	0.987444	0.995453
PIK3AP1	Wald ratio	1	0.224783	0.227826	1.25205	0.80111	1.95682	0.323819	0.840144
PIK3IP1	Wald ratio	1	0.114946	0.136957	1.12181	0.85771	1.46724	0.401309	0.88128
PILRA	Wald ratio	1	-0.0154	0.0499	0.984718	0.892968	1.08589	0.757613	0.963226
PILRB	Wald ratio	1	-0.0134263	0.0435048	0.986663	0.906018	1.07449	0.757613	0.963226
PINLYP	Wald ratio	1	-0.0996089	0.0509778	0.905191	0.819119	1.00031	0.0507055	0.724837
PKD2	Wald ratio	1	0.374453	0.474453	1.4542	0.5738	3.6854	0.429977	0.889239
PKLR	Wald ratio	1	-0.0956044	0.221154	0.908823	0.589155	1.40194	0.665525	0.960177
PLA2G15	Wald ratio	1	0.0297959	0.178776	1.03024	0.725711	1.46257	0.867632	0.980925
PLA2G1B	Wald ratio	1	-0.075	0.704412	0.927743	0.233249	3.69008	0.915208	0.985002
PLA2G2A	Wald ratio	1	-0.000820793	0.0640219	0.99918	0.881347	1.13277	0.989771	0.995693
PLAT	Wald ratio	1	-1.2225	0.541071	0.294493	0.101978	0.850441	0.0238581	0.643683
PLAUR	Wald ratio	1	0.237288	0.297175	1.26781	0.708096	2.26994	0.424593	0.889239
PLB1	Wald ratio	1	-0.0825735	0.0585613	0.920744	0.8209	1.03273	0.158529	0.781354
PLCB2	Wald ratio	1	-0.733333	0.284314	0.480305	0.275109	0.838552	0.00989978	0.451293
PLEKHO1	Wald ratio	1	-1.61154	0.784615	0.19958	0.0428785	0.928957	0.0399833	0.724837
PLIN3	Wald ratio	1	0.247297	0.612162	1.28056	0.38576	4.25092	0.686232	0.960177
PLSCR3	Wald ratio	1	0.009375	0.577679	1.00942	0.325343	3.13185	0.987052	0.995453
PLTP	Wald ratio	1	0.128088	0.0964143	1.13665	0.940932	1.37308	0.184009	0.805496
PLXDC1	Wald ratio	1	0.387103	0.198505	1.47271	0.998036	2.17314	0.0511649	0.724837
PLXNA4	Wald ratio	1	-0.158654	0.464423	0.853292	0.343378	2.12042	0.732641	0.962367
PLXNB2	Wald ratio	1	-0.22216	0.0816269	0.800787	0.682394	0.939722	0.0064957	0.357036
PMM2	Wald ratio	1	0.0201471	0.272941	1.02035	0.59761	1.74214	0.941158	0.988344
PNLIPRP2	Wald ratio	1	0.018838	0.0339789	1.01902	0.953362	1.08919	0.579302	0.942638
PODXL	Wald ratio	1	-0.18306	0.191439	0.832718	0.572192	1.21186	0.338955	0.845469
POMC	Wald ratio	1	0.330345	0.526897	1.39145	0.495409	3.90814	0.530683	0.930136
PON1	Wald ratio	1	-0.0313078	0.0509908	0.969177	0.876999	1.07104	0.539222	0.937963
PON2	Wald ratio	1	0.0255814	0.0655592	1.02591	0.902204	1.16658	0.696387	0.960177
PON3	Wald ratio	1	0.032255	0.155281	1.03278	0.761782	1.40019	0.835447	0.979018
PPCDC	Wald ratio	1	0.195672	0.113881	1.21613	0.972841	1.52025	0.0857569	0.764498
PPL	Wald ratio	1	0.473723	0.484672	1.60596	0.621118	4.15237	0.328366	0.840144
PPM1F	Wald ratio	1	0.375397	0.779365	1.45557	0.315954	6.70566	0.63004	0.955684
PPP1R14A	Wald ratio	1	0.0765487	0.202655	1.07955	0.725674	1.60601	0.705632	0.960177
PPP1R14D	Wald ratio	1	-1.05902	0.672131	0.346797	0.092885	1.29481	0.115116	0.764498
PPP2R5A	Wald ratio	1	0.135216	0.515282	1.14478	0.416971	3.14297	0.793004	0.966223
PRDX1	Wald ratio	1	-1.60092	0.579817	0.201711	0.0647412	0.628464	0.00576113	0.357036
PRDX3	Wald ratio	1	-0.564615	0.638462	0.568579	0.162675	1.98728	0.376514	0.870195
PRDX6	Wald ratio	1	-0.243678	0.296552	0.78374	0.43827	1.40153	0.411245	0.889239
PRG2	Wald ratio	1	0.25	0.413699	1.28403	0.570724	2.88882	0.545641	0.94007
PRG3	Wald ratio	1	-0.679646	0.44469	0.506796	0.211985	1.21161	0.126424	0.764498
PRKG1	Wald ratio	1	0.0555046	0.205505	1.05707	0.706604	1.58137	0.787092	0.965222
PRND	Wald ratio	1	-0.0454068	0.163517	0.955609	0.693572	1.31664	0.781251	0.965222
PROCR	Wald ratio	1	-0.234932	0.0938356	0.790625	0.657803	0.950266	0.012292	0.492424
PROK1	Wald ratio	1	0.112944	0.107724	1.11957	0.906471	1.38276	0.294432	0.840144
PRR4	Wald ratio	1	-0.0231162	0.0596424	0.977149	0.869345	1.09832	0.698327	0.960177
PRRT3	Wald ratio	1	0.377465	0.215493	1.45858	0.956092	2.22516	0.0798368	0.759311
PRSS2	Wald ratio	1	-0.129496	0.298561	0.878538	0.489351	1.57725	0.664481	0.960177
PRSS22	Wald ratio	1	0.0269231	0.161923	1.02729	0.74793	1.41099	0.867944	0.980925
PRSS53	Wald ratio	1	-0.0305085	0.0523164	0.969952	0.875423	1.07469	0.55979	0.942638
PRSS8	Wald ratio	1	-0.306957	0.378261	0.735683	0.350516	1.54409	0.417082	0.889239
PRTG	Wald ratio	1	-0.0311804	0.0926503	0.969301	0.808338	1.16232	0.736465	0.962367
PSAP	Wald ratio	1	0.133333	0.188353	1.14263	0.789908	1.65286	0.479014	0.911094
PSAPL1	Wald ratio	1	-0.0534921	0.078254	0.947913	0.813125	1.10504	0.494247	0.917688
PSCA	Wald ratio	1	0.0186047	0.0344531	1.01878	0.952254	1.08995	0.589197	0.943949
PSMD9	Wald ratio	1	-0.042268	0.218041	0.958613	0.625234	1.46975	0.846291	0.980925
PSME1	Wald ratio	1	-0.555319	0.485106	0.573889	0.221767	1.48511	0.252318	0.840144
PSME2	Wald ratio	1	-0.501923	0.438462	0.605365	0.256325	1.4297	0.252318	0.840144
PSTPIP2	Wald ratio	1	-0.179204	0.255752	0.835936	0.506375	1.37998	0.483495	0.912024
PTGR1	Wald ratio	1	0.135092	0.118602	1.14464	0.907223	1.44419	0.254685	0.840144
PTK7	Wald ratio	1	0.0102564	0.677564	1.01031	0.267732	3.81249	0.987923	0.995453
PTPRB	Wald ratio	1	0.0673025	0.135967	1.06962	0.819391	1.39626	0.620607	0.95349
PTPRF	Wald ratio	1	-0.392135	0.511236	0.675613	0.248042	1.84022	0.443062	0.896958
PTPRH	Wald ratio	1	0.0509372	0.0696803	1.05226	0.917928	1.20624	0.464771	0.899188
PTPRK	Wald ratio	1	0.313971	0.445588	1.36885	0.571562	3.2783	0.481046	0.911094
PTPRM	Wald ratio	1	-1.38	0.7825	0.251579	0.0542745	1.16614	0.077803	0.759311
PTPRN2	Wald ratio	1	-0.0503226	0.29871	0.950923	0.529515	1.7077	0.866216	0.980925
PTPRZ1	Wald ratio	1	0.157396	0.228994	1.17046	0.747193	1.8335	0.491869	0.917688
PTS	Wald ratio	1	-0.0279661	0.197034	0.972421	0.6609	1.43078	0.887131	0.980925
PTX3	Wald ratio	1	1.04733	0.699333	2.85004	0.723713	11.2237	0.134233	0.764498
PVALB	Wald ratio	1	-0.00196802	0.0583026	0.998034	0.890261	1.11885	0.973072	0.99336
PVR	Wald ratio	1	-0.024173	0.0566158	0.976117	0.873594	1.09067	0.669404	0.960177
PXDNL	Wald ratio	1	-0.222609	0.165217	0.800428	0.57901	1.10652	0.177862	0.794559
PXN	Wald ratio	1	-0.0290621	0.0599736	0.971356	0.86363	1.09252	0.627973	0.955684
PYDC1	Wald ratio	1	-0.102941	0.135948	0.90218	0.69115	1.17764	0.448923	0.896958
PYY	Wald ratio	1	-0.235918	0.175102	0.789845	0.560392	1.11325	0.177877	0.794559
PZP	Wald ratio	1	-0.290691	0.146847	0.747747	0.560733	0.997133	0.0477541	0.724837
QPCT	Wald ratio	1	0.0279412	0.158597	1.02834	0.753588	1.40325	0.860155	0.980925
QSOX1	Wald ratio	1	0.0202578	0.0726519	1.02046	0.885024	1.17663	0.780372	0.965222
RAB11FIP3	Wald ratio	1	-0.120606	0.948485	0.886383	0.138119	5.68837	0.898816	0.981493
RABEPK	Wald ratio	1	-0.0342995	0.271014	0.966282	0.568083	1.6436	0.899289	0.981493
RABGAP1L	Wald ratio	1	-1.27065	0.545652	0.280649	0.0963151	0.81777	0.0198757	0.597176
RANBP1	Wald ratio	1	0.252846	0.673171	1.28768	0.344187	4.81752	0.707211	0.960177
RARRES1	Wald ratio	1	0.157549	0.0862144	1.17064	0.988634	1.38615	0.067638	0.724837
RARRES2	Wald ratio	1	-0.0564815	0.234722	0.945084	0.596583	1.49717	0.809841	0.971531
RASSF2	Wald ratio	1	0.24	0.488421	1.27125	0.488066	3.31118	0.623158	0.95349
RBM17	Wald ratio	1	-0.278307	0.265344	0.757064	0.450057	1.2735	0.294246	0.840144
RBP1	Wald ratio	1	0.151095	0.370803	1.16311	0.562323	2.40577	0.683655	0.960177
RBP2	Wald ratio	1	-0.261765	0.586765	0.769692	0.243698	2.43098	0.655514	0.958816
RBP5	Wald ratio	1	-0.0260274	0.13816	0.974308	0.743176	1.27732	0.850575	0.980925
RBPMS2	Wald ratio	1	0.128729	0.518232	1.13738	0.411887	3.14076	0.803824	0.971531
REG1A	Wald ratio	1	-0.0131474	0.184064	0.986939	0.688037	1.41569	0.943057	0.988344
REG1B	Wald ratio	1	-0.00956522	0.133913	0.99048	0.761828	1.28776	0.943057	0.988344
REG3A	Wald ratio	1	-0.148403	0.201966	0.862084	0.580274	1.28075	0.462465	0.899188
REG3G	Wald ratio	1	0.0271777	0.152265	1.02755	0.762417	1.38488	0.858338	0.980925
RELT	Wald ratio	1	-0.0102757	0.119549	0.989777	0.783024	1.25112	0.931503	0.988344
RET	Wald ratio	1	0.116561	0.114437	1.12363	0.897864	1.40615	0.308415	0.840144
RGMA	Wald ratio	1	-0.210132	0.189427	0.810477	0.55911	1.17486	0.2673	0.840144
RGMB	Wald ratio	1	-0.226316	0.228655	0.797466	0.509421	1.24838	0.322287	0.840144
RLN2	Wald ratio	1	-0.155696	0.287342	0.855819	0.487295	1.50305	0.587922	0.943949
RNASE1	Wald ratio	1	-0.399078	0.194009	0.670938	0.45871	0.981356	0.0396855	0.724837
RNASE10	Wald ratio	1	-0.0389788	0.0485679	0.961771	0.87444	1.05782	0.422227	0.889239
RNASE3	Wald ratio	1	0.0486819	0.158875	1.04989	0.768962	1.43344	0.759288	0.963226
RNASE4	Wald ratio	1	-0.418904	0.146301	0.657767	0.493785	0.876207	0.00419259	0.357036
RNASE6	Wald ratio	1	-0.152809	0.098427	0.858294	0.707706	1.04092	0.12054	0.764498
RNASEH2A	Wald ratio	1	-1.24545	0.355594	0.28781	0.143357	0.577822	0.000460986	0.152356
RNASET2	Wald ratio	1	-0.0502155	0.101078	0.951024	0.780104	1.15939	0.619329	0.95349
RNF149	Wald ratio	1	0.170107	0.145552	1.18543	0.891211	1.57678	0.242523	0.840144
RNF43	Wald ratio	1	-0.12518	0.386331	0.882338	0.413793	1.88142	0.745921	0.963226
ROBO1	Wald ratio	1	0.285593	0.204661	1.33055	0.890883	1.9872	0.162882	0.788753
ROBO2	Wald ratio	1	0.828155	0.397087	2.28909	1.05113	4.98507	0.0370172	0.724837
ROBO4	Wald ratio	1	-0.248077	0.435577	0.7803	0.33227	1.83245	0.568992	0.942638
ROR1	Wald ratio	1	0.0200508	0.131218	1.02025	0.788883	1.31948	0.878552	0.980925
RPE	Wald ratio	1	0.235088	0.682456	1.26502	0.332031	4.81965	0.730491	0.96206
RSPO1	Wald ratio	1	-0.0389121	0.186402	0.961835	0.667471	1.38602	0.83464	0.979018
RSPO3	Wald ratio	1	-0.27707	0.246497	0.758001	0.467571	1.22883	0.261	0.840144
RTBDN	Wald ratio	1	-0.715789	0.254971	0.488806	0.296552	0.805698	0.00499526	0.357036
RTN4IP1	Wald ratio	1	-0.145161	0.490323	0.864883	0.330816	2.26114	0.76719	0.963226
RTN4R	Wald ratio	1	0.0751678	0.148658	1.07807	0.805573	1.44273	0.613107	0.95349
RWDD1	Wald ratio	1	-0.125081	0.322476	0.882425	0.469009	1.66025	0.698106	0.960177
S100A11	Wald ratio	1	-0.00245399	0.294785	0.997549	0.559768	1.77771	0.993358	0.99643
S100A12	Wald ratio	1	0.122785	0.189451	1.13064	0.779939	1.63904	0.516916	0.924713
S100A13	Wald ratio	1	-0.231548	0.222024	0.793305	0.513393	1.22583	0.296997	0.840144
S100A16	Wald ratio	1	-0.199038	0.413462	0.819518	0.364429	1.84291	0.630236	0.955684
S100A4	Wald ratio	1	-0.506094	0.326316	0.602846	0.31801	1.1428	0.120918	0.764498
S100G	Wald ratio	1	0.259868	0.279605	1.29676	0.749643	2.24318	0.352676	0.854384
SAA4	Wald ratio	1	-0.0156593	0.105495	0.984463	0.800572	1.21059	0.881998	0.980925
SAMD9L	Wald ratio	1	-0.130335	0.133862	0.877801	0.675228	1.14115	0.330231	0.840144
SAT2	Wald ratio	1	0.0926036	0.0871795	1.09703	0.924716	1.30145	0.288137	0.840144
SCAMP3	Wald ratio	1	0.0929412	0.595294	1.0974	0.341695	3.52443	0.875933	0.980925
SCARA5	Wald ratio	1	-0.134421	0.133234	0.874222	0.673302	1.1351	0.313018	0.840144
SCARB2	Wald ratio	1	0.150159	0.189841	1.16202	0.800971	1.68581	0.428962	0.889239
SCARF1	Wald ratio	1	-0.102111	0.104222	0.902929	0.736103	1.10756	0.327211	0.840144
SCARF2	Wald ratio	1	0.0467914	0.132353	1.0479	0.808463	1.35826	0.723687	0.961573
SCG3	Wald ratio	1	-0.0189266	0.0637006	0.981251	0.866079	1.11174	0.766377	0.963226
SCGB1A1	Wald ratio	1	-0.0433628	0.138053	0.957564	0.730558	1.25511	0.753443	0.963226
SCGB3A1	Wald ratio	1	-0.283898	0.335593	0.752843	0.38998	1.45334	0.397575	0.876401
SCGB3A2	Wald ratio	1	-0.19879	0.213306	0.819722	0.53963	1.24519	0.351364	0.854384
SCGN	Wald ratio	1	0.378261	0.469565	1.45974	0.581533	3.6642	0.420499	0.889239
SCLY	Wald ratio	1	0.120103	0.223196	1.12761	0.728068	1.74642	0.590504	0.943949
SCRN1	Wald ratio	1	-0.330337	0.499625	0.718681	0.269927	1.91349	0.508504	0.920879
SDC1	Wald ratio	1	0.0671756	0.287023	1.06948	0.609334	1.87712	0.814952	0.971531
SDCCAG8	Wald ratio	1	-0.19064	0.191626	0.82643	0.567663	1.20315	0.319805	0.840144
SDK2	Wald ratio	1	-0.150148	0.0854599	0.86058	0.727858	1.0175	0.0789273	0.759311
SEC31A	Wald ratio	1	-0.273871	0.517742	0.76043	0.275644	2.09783	0.596825	0.945422
SELE	Wald ratio	1	1.08421	0.446316	2.9571	1.23298	7.09216	0.0151303	0.555618
SELENOP	Wald ratio	1	0.104854	0.427184	1.11055	0.480741	2.56546	0.806104	0.971531
SELL	Wald ratio	1	-0.105405	0.10172	0.89996	0.737288	1.09852	0.300094	0.840144
SELP	Wald ratio	1	0.0280397	0.154342	1.02844	0.759974	1.39173	0.85584	0.980925
SELPLG	Wald ratio	1	0.0367781	0.106535	1.03746	0.841954	1.27837	0.729928	0.96206
SEMA4D	Wald ratio	1	0.549533	0.47757	1.73244	0.679428	4.41748	0.249862	0.840144
SEPTIN8	Wald ratio	1	0.218621	0.426897	1.24436	0.538969	2.87295	0.60857	0.953233
SERPINA1	Wald ratio	1	-0.604278	0.29893	0.546469	0.304166	0.981793	0.0432315	0.724837
SERPINA11	Wald ratio	1	-0.111755	0.0634461	0.894263	0.789694	1.01268	0.0781671	0.759311
SERPINA12	Wald ratio	1	-0.0345758	0.0607969	0.966015	0.857497	1.08827	0.569553	0.942638
SERPINA3	Wald ratio	1	-0.0865772	0.112081	0.917065	0.736199	1.14236	0.439845	0.896958
SERPINA4	Wald ratio	1	-0.114911	0.0766613	0.891446	0.767078	1.03598	0.133888	0.764498
SERPINA5	Wald ratio	1	0.296517	0.197512	1.34517	0.913377	1.98108	0.133288	0.764498
SERPINA7	Wald ratio	1	-0.266284	0.147701	0.766222	0.573626	1.02348	0.0714112	0.731827
SERPINA9	Wald ratio	1	0.0379518	0.0853414	1.03868	0.878695	1.2278	0.656532	0.958816
SERPINB1	Wald ratio	1	-0.328431	0.495098	0.720052	0.272853	1.9002	0.507096	0.920879
SERPINB9	Wald ratio	1	-0.614798	0.413453	0.54075	0.240469	1.216	0.137019	0.764498
SERPINE1	Wald ratio	1	0.32605	0.410084	1.38549	0.620199	3.09508	0.426566	0.889239
SERPINE2	Wald ratio	1	-0.104272	0.0849684	0.90098	0.762761	1.06425	0.219752	0.829877
SERPINF1	Wald ratio	1	0.320848	0.14947	1.3783	1.02828	1.84746	0.0318274	0.713149
SERPINF2	Wald ratio	1	-0.188406	0.280193	0.828279	0.478268	1.43444	0.50132	0.920479
SERPING1	Wald ratio	1	-0.435059	0.249176	0.647227	0.397149	1.05477	0.0808132	0.763108
SERPINI1	Wald ratio	1	-0.030303	0.101732	0.970152	0.794774	1.18423	0.765801	0.963226
SERPINI2	Wald ratio	1	-0.0956778	0.118664	0.908757	0.720176	1.14672	0.420075	0.889239
SESTD1	Wald ratio	1	0.000961538	0.397115	1.00096	0.459606	2.17996	0.998068	0.999002
SETMAR	Wald ratio	1	0.108333	0.17037	1.11442	0.798043	1.55622	0.524861	0.927629
SEZ6L	Wald ratio	1	0.166375	0.321016	1.18102	0.629508	2.21569	0.604266	0.950504
SEZ6L2	Wald ratio	1	0.301235	0.259259	1.35153	0.81309	2.24652	0.245274	0.840144
SF3B4	Wald ratio	1	1.02577	0.857732	2.78925	0.519244	14.9832	0.23173	0.837943
SFRP1	Wald ratio	1	-0.0492063	0.21164	0.951985	0.62875	1.44139	0.81615	0.971531
SFRP4	Wald ratio	1	-0.137162	0.202365	0.871829	0.586374	1.29625	0.497901	0.920479
SFTPA1	Wald ratio	1	0.146479	0.203873	1.15775	0.77638	1.72646	0.472461	0.906522
SFTPA2	Wald ratio	1	-0.15617	0.0821277	0.855414	0.728228	1.00481	0.0572294	0.724837
SFTPD	Wald ratio	1	0.103298	0.0514512	1.10882	1.00246	1.22647	0.044676	0.724837
SGSH	Wald ratio	1	-0.00632054	0.0462754	0.993699	0.907538	1.08804	0.891359	0.980925
SH2D1A	Wald ratio	1	-0.106202	0.184109	0.899243	0.626846	1.29001	0.564046	0.942638
SH3BP1	Wald ratio	1	-0.244776	0.219403	0.78288	0.509255	1.20352	0.264574	0.840144
SH3GLB2	Wald ratio	1	-0.152015	0.143956	0.858976	0.647803	1.13899	0.290978	0.840144
SHBG	Wald ratio	1	0.329927	0.143431	1.39087	1.05001	1.84237	0.0214338	0.615989
SHH	Wald ratio	1	-0.436842	0.680702	0.646073	0.17016	2.45305	0.521034	0.92564
SHISA5	Wald ratio	1	-0.0956633	0.320153	0.90877	0.485215	1.70206	0.765089	0.963226
SHMT1	Wald ratio	1	-0.0193324	0.0560501	0.980853	0.878807	1.09475	0.73016	0.96206
SHPK	Wald ratio	1	-0.211364	0.570455	0.80948	0.264622	2.47621	0.710997	0.960177
SIAE	Wald ratio	1	-0.127477	0.252027	0.880313	0.537165	1.44267	0.612991	0.95349
SIGLEC5	Wald ratio	1	-0.0736669	0.0590648	0.928981	0.827427	1.043	0.212316	0.828367
SIGLEC8	Wald ratio	1	0.154825	0.0935673	1.16745	0.971837	1.40244	0.0979879	0.764498
SIGLEC9	Wald ratio	1	0.00296684	0.0663176	1.00297	0.88072	1.14219	0.964317	0.992856
SIL1	Wald ratio	1	-0.925424	0.655932	0.396363	0.109585	1.43362	0.158288	0.781354
SIRPA	Wald ratio	1	0.0102107	0.0327391	1.01026	0.947472	1.07722	0.755131	0.963226
SIRPB1	Wald ratio	1	-0.0552632	0.0587368	0.946236	0.843338	1.06169	0.346776	0.850561
SLAMF1	Wald ratio	1	-0.00689655	0.385517	0.993127	0.466494	2.11429	0.985727	0.995453
SLAMF6	Wald ratio	1	0.144186	0.228372	1.1551	0.738287	1.80723	0.527802	0.929674
SLAMF7	Wald ratio	1	-0.0743372	0.0700954	0.928359	0.809188	1.06508	0.288911	0.840144
SLAMF8	Wald ratio	1	0.0639613	0.063589	1.06605	0.941131	1.20755	0.314485	0.840144
SLC16A1	Wald ratio	1	-0.696774	0.637097	0.49819	0.142918	1.73661	0.274099	0.840144
SLC39A14	Wald ratio	1	-0.375701	0.416822	0.686808	0.303409	1.55468	0.367405	0.861758
SLC4A1	Wald ratio	1	-0.78913	0.663043	0.45424	0.123849	1.66602	0.233982	0.840144
SLC9A3R2	Wald ratio	1	-0.236735	0.408844	0.789201	0.354138	1.75874	0.562566	0.942638
SLIT2	Wald ratio	1	1	0.691803	2.71828	0.700519	10.548	0.148318	0.768928
SLITRK1	Wald ratio	1	0.143312	0.32293	1.15409	0.612853	2.17332	0.657197	0.958816
SLITRK2	Wald ratio	1	-1.12843	0.513725	0.32354	0.118205	0.885565	0.0280515	0.68327
SLMAP	Wald ratio	1	-1.12676	0.556338	0.324081	0.108915	0.964314	0.0428349	0.724837
SMAD3	Wald ratio	1	-0.0469388	0.188163	0.954146	0.659853	1.37969	0.803007	0.971531
SMOC1	Wald ratio	1	-0.0643052	0.167302	0.937719	0.675557	1.30162	0.700708	0.960177
SMOC2	Wald ratio	1	-0.0521519	0.10962	0.949185	0.765667	1.17669	0.634252	0.955684
SMPD1	Wald ratio	1	-0.198402	0.121689	0.82004	0.646027	1.04092	0.103018	0.764498
SMPDL3A	Wald ratio	1	0.0638151	0.0560472	1.0659	0.955006	1.18966	0.254871	0.840144
SNAP25	Wald ratio	1	0.552427	0.378641	1.73747	0.8272	3.6494	0.144572	0.764498
SNAP29	Wald ratio	1	-0.256154	0.534615	0.774023	0.271444	2.20713	0.631841	0.955684
SNCG	Wald ratio	1	0.0475024	0.0429783	1.04865	0.963931	1.14081	0.269046	0.840144
SNED1	Wald ratio	1	0.324	0.3104	1.38265	0.752478	2.54056	0.296571	0.840144
SNX15	Wald ratio	1	0.00550576	0.0923175	1.00552	0.839091	1.20496	0.952443	0.989321
SNX18	Wald ratio	1	0.3375	0.573958	1.40144	0.455	4.31656	0.556518	0.942638
SNX9	Wald ratio	1	0.131461	0.567416	1.14049	0.375058	3.46806	0.816784	0.971531
SOD1	Wald ratio	1	1.07959	0.735714	2.94348	0.695998	12.4484	0.142266	0.764498
SOD2	Wald ratio	1	0.715823	0.261392	2.04587	1.22568	3.41491	0.00617204	0.357036
SORCS2	Wald ratio	1	-0.0148796	0.101313	0.985231	0.80779	1.20165	0.883236	0.980925
SORT1	Wald ratio	1	-0.490374	0.24492	0.612397	0.378925	0.989722	0.045265	0.724837
SOST	Wald ratio	1	0.44918	0.654098	1.56703	0.434807	5.6475	0.492261	0.917688
SPAG1	Wald ratio	1	0.0507692	0.0553846	1.05208	0.943853	1.17272	0.359317	0.859353
SPARCL1	Wald ratio	1	0.130952	0.0560224	1.13991	1.02137	1.27221	0.0194132	0.596843
SPINK1	Wald ratio	1	-0.0540741	0.107407	0.947362	0.767519	1.16935	0.614649	0.95349
SPINK2	Wald ratio	1	0.174589	0.0945205	1.19076	0.989386	1.43311	0.0647324	0.724837
SPINK4	Wald ratio	1	-0.00421903	0.055386	0.99579	0.893351	1.10998	0.93928	0.988344
SPINK6	Wald ratio	1	-0.0874652	0.108078	0.916251	0.741338	1.13243	0.418355	0.889239
SPINT2	Wald ratio	1	0.0879581	0.260733	1.09194	0.655027	1.82029	0.735854	0.962367
SPOCK1	Wald ratio	1	0.019084	0.354962	1.01927	0.508321	2.0438	0.957124	0.990076
SPON1	Wald ratio	1	-0.609278	0.131959	0.543743	0.419825	0.704238	3.89e-06	0.00257113
SPON2	Wald ratio	1	0.292381	0.179365	1.33961	0.942542	1.90396	0.103083	0.764498
SPP1	Wald ratio	1	-0.0289474	0.433333	0.971468	0.415497	2.27138	0.94674	0.988618
SPRED2	Wald ratio	1	0.444444	0.630556	1.55962	0.45319	5.36734	0.480906	0.911094
SPRY2	Wald ratio	1	0.637805	0.495122	1.89232	0.717032	4.99403	0.197684	0.818662
SPTLC1	Wald ratio	1	-0.0743636	0.317091	0.928334	0.498645	1.72829	0.814583	0.971531
SRPX	Wald ratio	1	0.0716599	0.0981781	1.07429	0.886238	1.30224	0.465453	0.899188
SSC4D	Wald ratio	1	-0.00451237	0.117467	0.995498	0.79077	1.25323	0.969358	0.99336
ST13	Wald ratio	1	0.540741	0.718519	1.71728	0.419977	7.02192	0.451704	0.896958
ST3GAL1	Wald ratio	1	0.0995781	0.164557	1.1047	0.800152	1.52518	0.545094	0.94007
ST6GAL1	Wald ratio	1	-0.120556	0.233333	0.886428	0.561082	1.40043	0.605389	0.950504
STAB2	Wald ratio	1	0.047875	0.0955	1.04904	0.869963	1.26498	0.616154	0.95349
STC1	Wald ratio	1	1.02645	0.592562	2.79113	0.873738	8.91618	0.0832348	0.764498
STK4	Wald ratio	1	-1.06415	0.733962	0.345021	0.0818623	1.45414	0.147094	0.768928
STX16	Wald ratio	1	0.716129	0.675806	2.0465	0.544193	7.69607	0.289297	0.840144
STX7	Wald ratio	1	0.0174576	0.0766102	1.01761	0.875729	1.18248	0.819743	0.971928
STX8	Wald ratio	1	0.758824	0.579412	2.13576	0.686037	6.64903	0.190316	0.814233
SUGP1	Wald ratio	1	-0.444923	0.166154	0.640874	0.462742	0.887576	0.00741124	0.357036
SULT1A1	Wald ratio	1	0.204667	0.576667	1.22712	0.396294	3.79974	0.722655	0.961573
SULT2A1	Wald ratio	1	0.0195767	0.143651	1.01977	0.769527	1.35139	0.8916	0.980925
SUMF2	Wald ratio	1	0.00965427	0.116699	1.0097	0.80326	1.2692	0.934068	0.988344
SUSD2	Wald ratio	1	0.133195	0.0817427	1.14247	0.973341	1.34099	0.10322	0.764498
SUSD4	Wald ratio	1	0.0331579	0.104211	1.03371	0.842742	1.26796	0.750347	0.963226
SV2A	Wald ratio	1	0.294932	0.276689	1.34304	0.780845	2.30999	0.286453	0.840144
SWAP70	Wald ratio	1	0.0396552	0.277931	1.04045	0.603451	1.79391	0.886543	0.980925
SYAP1	Wald ratio	1	-1.05636	0.994545	0.347718	0.0495054	2.44231	0.288164	0.840144
SYTL4	Wald ratio	1	0.304286	0.416429	1.35566	0.599347	3.06634	0.46496	0.899188
TACSTD2	Wald ratio	1	0.03043	0.0572216	1.0309	0.921526	1.15325	0.59487	0.945422
TAFA5	Wald ratio	1	-0.224176	0.247802	0.799175	0.491709	1.2989	0.365647	0.861651
TBC1D17	Wald ratio	1	0.0504831	0.094686	1.05178	0.873627	1.26626	0.593921	0.945422
TBC1D23	Wald ratio	1	-0.126623	0.255844	0.881065	0.533616	1.45475	0.620654	0.95349
TBCA	Wald ratio	1	0.197857	0.303571	1.21879	0.672238	2.2097	0.514553	0.924713
TCL1A	Wald ratio	1	0.0563025	0.132493	1.05792	0.815965	1.37161	0.670875	0.960177
TCN1	Wald ratio	1	-0.0396552	0.109019	0.961121	0.77621	1.19008	0.716047	0.960177
TCN2	Wald ratio	1	0.0295419	0.0747235	1.02998	0.88966	1.19244	0.692585	0.960177
TCTN3	Wald ratio	1	0.070206	0.0645008	1.07273	0.945335	1.21729	0.276396	0.840144
TDGF1	Wald ratio	1	-0.0605004	0.0344958	0.941293	0.879755	1.00714	0.0794569	0.759311
TDP1	Wald ratio	1	-0.392508	0.459935	0.675361	0.274177	1.66357	0.393438	0.876401
TDRKH	Wald ratio	1	0.203185	0.121656	1.2253	0.965353	1.55524	0.0948883	0.764498
TEF	Wald ratio	1	0.559524	0.563095	1.74984	0.580339	5.27612	0.32039	0.840144
TEK	Wald ratio	1	0.06689	0.106029	1.06918	0.868553	1.31614	0.528128	0.929674
TEX101	Wald ratio	1	0.0620482	0.235542	1.06401	0.670579	1.68828	0.792221	0.966159
TF	Wald ratio	1	-0.0744681	0.12614	0.928237	0.724914	1.18859	0.554948	0.942638
TFF1	Wald ratio	1	-0.0141447	0.148684	0.985955	0.736706	1.31953	0.924209	0.987522
TFF2	Wald ratio	1	-0.2208	0.3984	0.801877	0.367268	1.75078	0.57943	0.942638
TFPI	Wald ratio	1	-0.221326	0.120173	0.801456	0.633266	1.01431	0.0655151	0.724837
TFRC	Wald ratio	1	0.078626	0.0734733	1.0818	0.93671	1.24936	0.284561	0.840144
TG	Wald ratio	1	-0.0882114	0.635772	0.915567	0.263336	3.18325	0.88965	0.980925
TGFA	Wald ratio	1	-0.170286	0.338286	0.843424	0.434602	1.63682	0.614698	0.95349
TGFB1	Wald ratio	1	0.228472	0.2375	1.25668	0.788969	2.00165	0.336055	0.841379
TGFB2	Wald ratio	1	0.554315	0.299492	1.74075	0.967838	3.1309	0.0641915	0.724837
TGFBI	Wald ratio	1	0.00934066	0.0721612	1.00938	0.876258	1.16274	0.897008	0.981493
TGM2	Wald ratio	1	0.00414201	0.235503	1.00415	0.632899	1.59317	0.985968	0.995453
TGOLN2	Wald ratio	1	0.0464336	0.0623776	1.04753	0.926977	1.18376	0.456638	0.898326
THBD	Wald ratio	1	-0.0840796	0.287065	0.919358	0.523758	1.61376	0.769603	0.963226
THBS2	Wald ratio	1	0.0497731	0.100454	1.05103	0.863193	1.27975	0.62026	0.95349
THBS4	Wald ratio	1	-0.214754	0.161885	0.80674	0.5874	1.10798	0.184647	0.805621
THOP1	Wald ratio	1	-0.233209	0.166045	0.791988	0.571977	1.09663	0.160172	0.781354
THPO	Wald ratio	1	-0.208065	0.624194	0.812155	0.238954	2.76034	0.738883	0.962367
THTPA	Wald ratio	1	-0.110533	0.0893333	0.895356	0.751543	1.06669	0.215971	0.829877
TIE1	Wald ratio	1	0.0314136	0.207853	1.03191	0.686617	1.55085	0.87987	0.980925
TIGAR	Wald ratio	1	-0.860606	0.772727	0.422906	0.0930004	1.9231	0.265397	0.840144
TIGIT	Wald ratio	1	0.175789	0.504211	1.19219	0.443764	3.20285	0.727357	0.96206
TIMD4	Wald ratio	1	-0.112069	0.172414	0.893983	0.637628	1.2534	0.515692	0.924713
TIMM10	Wald ratio	1	0.234884	0.213488	1.26476	0.832307	1.92191	0.271237	0.840144
TIMP2	Wald ratio	1	-1.47204	0.489247	0.229456	0.0879517	0.598626	0.00262289	0.357036
TIMP3	Wald ratio	1	0.0924847	0.065184	1.0969	0.965339	1.24638	0.15595	0.781354
TIMP4	Wald ratio	1	-0.0158837	0.117673	0.984242	0.781513	1.23956	0.892627	0.980925
TK1	Wald ratio	1	-1.77	0.56	0.170333	0.0568352	0.510482	0.00157383	0.297229
TLR1	Wald ratio	1	0.0996024	0.0870775	1.10473	0.931397	1.31032	0.252692	0.840144
TLR4	Wald ratio	1	-0.317125	0.279205	0.728239	0.421318	1.25875	0.256034	0.840144
TMED8	Wald ratio	1	0.369697	0.593939	1.4473	0.451841	4.63584	0.533647	0.931943
TMEM25	Wald ratio	1	-0.111667	0.120196	0.894342	0.706628	1.13192	0.35287	0.854384
TMPRSS11D	Wald ratio	1	0.495906	0.390351	1.64199	0.764005	3.52893	0.203938	0.821521
TMPRSS15	Wald ratio	1	-0.261111	0.407143	0.770195	0.346764	1.71068	0.521311	0.92564
TMPRSS5	Wald ratio	1	-0.0156688	0.0512102	0.984453	0.890439	1.08839	0.759627	0.963226
TNC	Wald ratio	1	-0.107787	0.19918	0.897819	0.607635	1.32658	0.588403	0.943949
TNFAIP8	Wald ratio	1	-0.404878	0.555285	0.667058	0.224645	1.98076	0.465918	0.899188
TNFAIP8L2	Wald ratio	1	1.04848	0.859091	2.85332	0.529759	15.3682	0.222291	0.829877
TNFRSF10A	Wald ratio	1	0.0238095	0.0865801	1.0241	0.864255	1.2135	0.783316	0.965222
TNFRSF10B	Wald ratio	1	-0.295167	0.154833	0.744407	0.549559	1.00834	0.0566032	0.724837
TNFRSF11A	Wald ratio	1	-0.10786	0.0851171	0.897754	0.759808	1.06074	0.205087	0.821592
TNFRSF13B	Wald ratio	1	0.681034	0.404023	1.97592	0.895072	4.36195	0.0918665	0.764498
TNFRSF14	Wald ratio	1	-0.202609	0.335652	0.816598	0.422956	1.5766	0.546092	0.94007
TNFRSF19	Wald ratio	1	-0.205405	0.16332	0.814317	0.591252	1.12154	0.208506	0.828367
TNFRSF1B	Wald ratio	1	-0.21301	0.317347	0.808148	0.43387	1.5053	0.502079	0.920479
TNFRSF6B	Wald ratio	1	0.0226537	0.136246	1.02291	0.783183	1.33602	0.867944	0.980925
TNFRSF8	Wald ratio	1	0.0649425	0.188793	1.0671	0.737056	1.54493	0.730855	0.96206
TNFRSF9	Wald ratio	1	-0.171649	0.26701	0.842274	0.49908	1.42147	0.520317	0.92564
TNFSF10	Wald ratio	1	-0.143017	0.268901	0.86674	0.511676	1.46819	0.594826	0.945422
TNFSF11	Wald ratio	1	-0.115179	0.348214	0.891207	0.450373	1.76354	0.740819	0.962992
TNFSF12	Wald ratio	1	0.369624	0.115323	1.44719	1.15441	1.81422	0.00135002	0.297229
TNFSF13	Wald ratio	1	-0.216	0.147385	0.805735	0.603582	1.07559	0.14277	0.764498
TNFSF14	Wald ratio	1	0.00234657	0.148736	1.00235	0.74888	1.34161	0.987413	0.995453
TNFSF8	Wald ratio	1	-0.210169	0.172881	0.810447	0.577517	1.13732	0.224104	0.829877
TNR	Wald ratio	1	-0.0888	0.1048	0.915029	0.745121	1.12368	0.396812	0.876401
TNXB	Wald ratio	1	0.0210716	0.118362	1.0213	0.80984	1.28796	0.858702	0.980925
TOP2B	Wald ratio	1	-0.00306122	0.570408	0.996943	0.325934	3.04938	0.995718	0.997983
TOR1AIP1	Wald ratio	1	-0.0221439	0.0607898	0.9781	0.868236	1.10187	0.715657	0.960177
TP53	Wald ratio	1	-0.215152	0.668182	0.806419	0.217667	2.98764	0.747456	0.963226
TP53I3	Wald ratio	1	0.0832215	0.105537	1.08678	0.883706	1.33653	0.430373	0.889239
TPK1	Wald ratio	1	0.00149701	0.135329	1.0015	0.768167	1.3057	0.991174	0.995693
TPMT	Wald ratio	1	0.122648	0.0943379	1.13049	0.939644	1.36009	0.193568	0.815036
TPPP3	Wald ratio	1	-0.910256	0.619658	0.402421	0.119458	1.35564	0.141842	0.764498
TRDMT1	Wald ratio	1	0.0707483	0.261905	1.07331	0.642374	1.79334	0.78706	0.965222
TREML2	Wald ratio	1	-0.131922	0.150163	0.87641	0.652959	1.17633	0.379659	0.870868
TRIM25	Wald ratio	1	0.23	0.458	1.2586	0.512897	3.08848	0.615539	0.95349
TRIM40	Wald ratio	1	0.444727	0.198909	1.56006	1.0564	2.30387	0.0253628	0.651819
TRIM5	Wald ratio	1	0.0198529	0.140441	1.02005	0.774597	1.34328	0.887585	0.980925
TSC22D1	Wald ratio	1	1.48406	0.765217	4.41081	0.984356	19.7644	0.0524534	0.724837
TSPAN15	Wald ratio	1	-0.257143	0.698214	0.773258	0.196785	3.03848	0.71266	0.960177
TSPAN8	Wald ratio	1	0.148739	0.0821429	1.16037	0.987814	1.36307	0.0701808	0.724837
TST	Wald ratio	1	-0.0148148	0.438889	0.985294	0.416847	2.32893	0.973072	0.99336
TTF2	Wald ratio	1	0.202168	0.110842	1.22405	0.985032	1.52108	0.0681618	0.724837
TTR	Wald ratio	1	0.207627	0.327966	1.23075	0.647144	2.34068	0.526685	0.929609
TXNDC15	Wald ratio	1	0.0313675	0.0564103	1.03186	0.923858	1.1525	0.578169	0.942638
TXNDC5	Wald ratio	1	0.103797	0.391139	1.10938	0.515388	2.38794	0.790723	0.965222
TYMP	Wald ratio	1	-0.0515556	0.204889	0.949751	0.635631	1.41911	0.801329	0.971531
TYRO3	Wald ratio	1	0.019195	0.0659443	1.01938	0.895784	1.16003	0.77099	0.963226
TYRP1	Wald ratio	1	-0.309877	0.497531	0.733538	0.27664	1.94504	0.533397	0.931943
UBE2L6	Wald ratio	1	0.469291	0.170079	1.59886	1.14561	2.23144	0.00579325	0.357036
UMOD	Wald ratio	1	-0.0121775	0.052322	0.987896	0.891608	1.09458	0.815962	0.971531
UROD	Wald ratio	1	-0.160377	0.093501	0.851822	0.709185	1.02315	0.0863	0.764498
UROS	Wald ratio	1	-0.371739	0.347826	0.689534	0.348723	1.36343	0.285182	0.840144
USP28	Wald ratio	1	-0.742484	0.579085	0.47593	0.152974	1.48071	0.199784	0.8187
USP8	Wald ratio	1	-1.08352	0.542857	0.338403	0.116774	0.980673	0.0459392	0.724837
VAMP8	Wald ratio	1	0.592486	0.250289	1.80848	1.10729	2.95368	0.017923	0.577907
VASH1	Wald ratio	1	0.0461905	0.375238	1.04727	0.501939	2.18509	0.902031	0.981493
VASN	Wald ratio	1	0.0441372	0.126217	1.04513	0.816076	1.33846	0.726569	0.96206
VAT1	Wald ratio	1	-0.116312	0.291489	0.890197	0.502766	1.57618	0.689873	0.960177
VAV3	Wald ratio	1	0.384615	0.843077	1.46905	0.281446	7.66793	0.648243	0.958816
VCAN	Wald ratio	1	-0.0274268	0.068567	0.972946	0.850596	1.11289	0.689157	0.960177
VEGFA	Wald ratio	1	-0.0405523	0.0565407	0.960259	0.859528	1.0728	0.473236	0.906693
VEGFB	Wald ratio	1	-0.0695652	0.425217	0.932799	0.405355	2.14655	0.870047	0.980925
VEGFD	Wald ratio	1	0.0517105	0.1	1.05307	0.865637	1.28109	0.605083	0.950504
VIT	Wald ratio	1	-0.130093	0.0916667	0.878014	0.733624	1.05082	0.155843	0.781354
VMO1	Wald ratio	1	0.0295364	0.0516556	1.02998	0.930802	1.13972	0.567461	0.942638
VNN2	Wald ratio	1	-0.0545194	0.0592539	0.94694	0.843111	1.06356	0.357522	0.858245
VSIG10	Wald ratio	1	-0.041335	0.0623877	0.959508	0.849069	1.08431	0.507618	0.920879
VSIG10L	Wald ratio	1	-0.170673	0.189904	0.843097	0.58107	1.22328	0.368794	0.861758
VSIG2	Wald ratio	1	0.19108	0.239437	1.21056	0.757133	1.93552	0.424848	0.889239
VSIR	Wald ratio	1	0.0172727	0.124091	1.01742	0.797762	1.29757	0.889297	0.980925
VSNL1	Wald ratio	1	-0.235463	0.141214	0.790205	0.59915	1.04218	0.0954308	0.764498
VSTM1	Wald ratio	1	-0.0121094	0.0507812	0.987964	0.894366	1.09136	0.811523	0.971531
VSTM2L	Wald ratio	1	-0.0431507	0.404795	0.957767	0.433203	2.11752	0.915107	0.985002
VTCN1	Wald ratio	1	0.667593	0.493519	1.94954	0.741038	5.12889	0.176145	0.794559
VTI1A	Wald ratio	1	0.277907	0.70814	1.32036	0.329544	5.29022	0.694728	0.960177
VWC2L	Wald ratio	1	-0.60303	0.527273	0.547151	0.194663	1.53791	0.252757	0.840144
VWF	Wald ratio	1	-0.00102041	0.464286	0.99898	0.402114	2.48179	0.998246	0.999002
WARS	Wald ratio	1	-0.0368217	0.171318	0.963848	0.688938	1.34846	0.82982	0.976868
WASF1	Wald ratio	1	0.0216028	0.135192	1.02184	0.783979	1.33186	0.873043	0.980925
WASHC3	Wald ratio	1	0.0232323	0.477778	1.0235	0.401233	2.61085	0.961218	0.99151
WFDC1	Wald ratio	1	0.162185	0.143978	1.17608	0.88691	1.55952	0.259971	0.840144
WFDC2	Wald ratio	1	-0.318705	0.490647	0.72709	0.277933	1.90211	0.515976	0.924713
WFIKKN1	Wald ratio	1	0.134892	0.197122	1.14441	0.777659	1.68413	0.493782	0.917688
WFIKKN2	Wald ratio	1	-0.0025	0.0614706	0.997503	0.884279	1.12522	0.967559	0.99336
WIF1	Wald ratio	1	-0.0447917	0.202604	0.956197	0.642817	1.42235	0.82503	0.973831
WNT9A	Wald ratio	1	-0.0224806	0.315504	0.97777	0.526835	1.81468	0.943196	0.988344
WWP2	Wald ratio	1	-0.460197	0.235197	0.631159	0.398047	1.00079	0.0503894	0.724837
XCL1	Wald ratio	1	-0.110324	0.0593037	0.895544	0.797272	1.00593	0.0628397	0.724837
XG	Wald ratio	1	-0.472297	0.513514	0.623568	0.227915	1.70606	0.35771	0.858245
XRCC4	Wald ratio	1	-0.438462	0.584615	0.645028	0.20509	2.02868	0.453255	0.896958
YAP1	Wald ratio	1	0.3	0.629032	1.34986	0.39341	4.6316	0.633417	0.955684
YES1	Wald ratio	1	0.878824	0.556471	2.40807	0.809079	7.16713	0.114272	0.764498
YOD1	Wald ratio	1	-0.425472	0.427358	0.653461	0.282778	1.51006	0.319452	0.840144
ZFYVE19	Wald ratio	1	0.138235	0.108021	1.14825	0.929149	1.41901	0.20065	0.8187
ZP3	Wald ratio	1	0.00579186	0.0354751	1.00581	0.93825	1.07823	0.87031	0.980925

## Sheet: Table S4
Table S4 - Bayesian colocalization analysis evaluating the posterior probability of a shared causal variant influencing protein levels in deCODE and spontaneous coronary artery dissection risk. PP.H0 = posterior probability of hypothesis 0 (no causal variants); PP.H1 = posterior probability of hypothesis 1 (causal variant for trait 1 only); PP.H2 = posterior probability of hypothesis 2 (causal va…
Trait 1	Trait 2	Number of SNPs	PP.H0	PP.H1	PP.H2	PP.H3	PP.H4
ECM1	SCAD	2205	0	1.73285e-31	0	1	4.66021e-13
STAT6	SCAD	2632	3.97996e-48	1.057e-23	3.76534e-25	1	1.14302e-24

## Sheet: Table S5
Table S5 - Bayesian colocalization analysis evaluating the posterior probability of a shared causal variant influencing protein levels in UK Biobank and spontaneous coronary artery dissection risk. PP.H0 = posterior probability of hypothesis 0 (no causal variants); PP.H1 = posterior probability of hypothesis 1 (causal variant for trait 1 only); PP.H2 = posterior probability of hypothesis 2 (causa…
Trait 1	Trait 2	Number of SNPs	PP.H0	PP.H1	PP.H2	PP.H3	PP.H4
AFAP1	SCAD	7251	0	8.37338e-06	0	0.999593	0.000398864
ECM1	SCAD	2323	0	1.73285e-31	0	1	4.66235e-13
SPON1	SCAD	5106	0	0.00177886	0	0.0487815	0.94944

## Sheet: Table S6
Table S6 - Genetic associations of tissue-specific gene expression levels with spontaneous coronary artery dissection. SNP = single nucleotide polymorphism.
Tissue	Gene	Method	SNPs	Beta coefficient	Standard Error	Odds Ratio	Lower CI	Upper CI	P-value	adjusted P-value
Artery Aorta	A1BG	Wald ratio	1	-0.0278717	0.142529	0.972513	0.735483	1.28593	0.844961	0.981391
Artery Aorta	A3GALT2	Wald ratio	1	-0.0175744	0.05832	0.982579	0.876445	1.10157	0.763153	0.973189
Artery Aorta	A4GNT	Inverse variance weighted	2	0.0844291	0.0545896	1.0881	0.977686	1.21097	0.121956	0.791564
Artery Aorta	AACS	Wald ratio	1	0.204786	0.130237	1.22726	0.950775	1.58415	0.115855	0.788827
Artery Aorta	AAMDC	Wald ratio	1	-0.368531	0.131497	0.69175	0.534585	0.89512	0.00506942	0.341938
Artery Aorta	AANAT	Wald ratio	1	-0.0209047	0.0838218	0.979312	0.830942	1.15418	0.803056	0.979425
Artery Aorta	ABCA2	Wald ratio	1	-0.187545	0.199349	0.828992	0.560869	1.22529	0.346813	0.901085
Artery Aorta	ABCA5	Wald ratio	1	-0.326488	0.198776	0.721453	0.48866	1.06515	0.100487	0.778914
Artery Aorta	ABCA7	Wald ratio	1	-0.12242	0.259559	0.884777	0.531976	1.47155	0.63718	0.955168
Artery Aorta	ABCB4	Wald ratio	1	0.343986	0.138677	1.41056	1.07485	1.85112	0.0131207	0.475934
Artery Aorta	ABCB8	Wald ratio	1	-0.409943	0.159868	0.663688	0.485156	0.907918	0.0103397	0.443694
Artery Aorta	ABCC3	Wald ratio	1	0.0662813	0.126915	1.06853	0.833207	1.37031	0.601497	0.954753
Artery Aorta	ABCC4	Wald ratio	1	0.121358	0.133901	1.12903	0.868414	1.46786	0.364762	0.909192
Artery Aorta	ABCC8	Wald ratio	1	-0.0612133	0.0683022	0.940623	0.822764	1.07536	0.370139	0.909559
Artery Aorta	ABCD3	Inverse variance weighted	2	0.147689	0.0861526	1.15915	0.979052	1.37238	0.0864797	0.756534
Artery Aorta	ABHD14A	Wald ratio	1	0.22147	0.2733	1.24791	0.730375	2.13217	0.417735	0.928301
Artery Aorta	ABHD17B	Wald ratio	1	-0.2178	0.231174	0.804286	0.511248	1.26529	0.346116	0.899955
Artery Aorta	ABHD17C	Wald ratio	1	-0.0589914	0.1696	0.942715	0.676104	1.31446	0.727971	0.970591
Artery Aorta	ABHD4	Wald ratio	1	-0.113033	0.155921	0.893121	0.657942	1.21236	0.468488	0.94308
Artery Aorta	ABHD6	Wald ratio	1	0.0767104	0.207436	1.07973	0.719022	1.62139	0.711529	0.969175
Artery Aorta	ABHD8	Wald ratio	1	0.00498244	0.164836	1.00499	0.727533	1.38827	0.975886	1
Artery Aorta	ABI3BP	Wald ratio	1	-0.442583	0.186554	0.642375	0.445647	0.925948	0.0176723	0.490263
Artery Aorta	ABO	Wald ratio	1	-0.252608	0.0947814	0.776773	0.645081	0.935349	0.00769521	0.413617
Artery Aorta	ABRACL	Inverse variance weighted	2	-0.0211955	0.103125	0.979028	0.799859	1.19833	0.837156	0.981391
Artery Aorta	ACADS	Wald ratio	1	-0.0425634	0.185111	0.95833	0.666723	1.37748	0.818142	0.981391
Artery Aorta	ACAT1	Wald ratio	1	-0.112613	0.238475	0.893496	0.559885	1.42589	0.636768	0.955168
Artery Aorta	ACBD4	Wald ratio	1	-0.268163	0.283096	0.764783	0.439099	1.33203	0.34351	0.898576
Artery Aorta	ACBD5	Wald ratio	1	0.273518	0.212011	1.31458	0.8676	1.99184	0.197013	0.830562
Artery Aorta	ACCS	Inverse variance weighted	3	-0.0456597	0.0777715	0.955367	0.820295	1.11268	0.557136	0.95417
Artery Aorta	ACHE	Wald ratio	1	0.0496054	0.0652761	1.05086	0.924654	1.19428	0.447296	0.938074
Artery Aorta	ACO2	Wald ratio	1	0.158623	0.221149	1.1719	0.759702	1.80774	0.473209	0.94308
Artery Aorta	ACOT1	Inverse variance weighted	4	0.0431521	0.0728519	1.0441	0.905165	1.20435	0.553633	0.95417
Artery Aorta	ACOT11	Wald ratio	1	0.212472	0.251487	1.23673	0.75545	2.02463	0.398187	0.920433
Artery Aorta	ACOT2	Inverse variance weighted	2	0.0108632	0.120065	1.01092	0.798944	1.27914	0.927908	0.99384
Artery Aorta	ACOT4	Wald ratio	1	0.0104786	0.0752217	1.01053	0.872009	1.17106	0.88921	0.987151
Artery Aorta	ACOX3	Wald ratio	1	-0.00767071	0.141074	0.992359	0.752634	1.30844	0.956638	0.999342
Artery Aorta	ACSM1	Inverse variance weighted	2	0.0405927	0.0661586	1.04143	0.914774	1.18562	0.539501	0.95417
Artery Aorta	ACSM6	Wald ratio	1	-0.0836411	0.0838429	0.919761	0.780381	1.08404	0.318477	0.886068
Artery Aorta	ACTN3	Wald ratio	1	-0.125371	0.0634646	0.88217	0.778986	0.99902	0.0482175	0.685406
Artery Aorta	ACTN4	Wald ratio	1	0.667804	0.294011	1.94995	1.09586	3.46969	0.0231254	0.541194
Artery Aorta	ACTR10	Wald ratio	1	0.341634	0.212642	1.40724	0.92761	2.13488	0.108138	0.778914
Artery Aorta	ACTR1B	Inverse variance weighted	2	0.00258461	0.238166	1.00259	0.628624	1.59902	0.991341	1
Artery Aorta	ACTR3C	Wald ratio	1	-0.0231947	0.0749237	0.977072	0.843627	1.13163	0.756883	0.972584
Artery Aorta	ACTR5	Wald ratio	1	-0.227954	0.128917	0.796161	0.618393	1.02503	0.0770226	0.745064
Artery Aorta	ACVR2A	Wald ratio	1	-0.0507581	0.14837	0.950509	0.710659	1.27131	0.732272	0.970591
Artery Aorta	ADA2	Wald ratio	1	0.0487885	0.0679892	1.05	0.918999	1.19967	0.473009	0.94308
Artery Aorta	ADAL	Inverse variance weighted	2	-0.0602129	0.0771154	0.941564	0.809483	1.0952	0.434911	0.937509
Artery Aorta	ADAM11	Wald ratio	1	-0.154824	0.125749	0.856566	0.669454	1.09597	0.218243	0.845796
Artery Aorta	ADAM12	Wald ratio	1	-0.139711	0.131171	0.86961	0.672465	1.12455	0.286829	0.86922
Artery Aorta	ADAM23	Wald ratio	1	0.164747	0.17331	1.1791	0.839507	1.65605	0.341811	0.898576
Artery Aorta	ADAM32	Wald ratio	1	-0.0760452	0.0649902	0.926774	0.815931	1.05268	0.241959	0.852975
Artery Aorta	ADAMTS17	Wald ratio	1	0.00165228	0.211822	1.00165	0.661319	1.51714	0.993776	1
Artery Aorta	ADAMTS19	Wald ratio	1	-0.0648301	0.0935335	0.937227	0.780238	1.1258	0.488233	0.943351
Artery Aorta	ADAMTS9	Wald ratio	1	0.228137	0.151583	1.25626	0.933358	1.69086	0.132318	0.792877
Artery Aorta	ADAMTSL3	Inverse variance weighted	2	-0.0470712	0.160635	0.954019	0.69634	1.30705	0.769498	0.973189
Artery Aorta	ADAMTSL4	Wald ratio	1	-1.17172	0.105276	0.309832	0.252066	0.380838	8.96566e-29	7.71047e-26
Artery Aorta	ADARB2	Wald ratio	1	0.0738911	0.0400203	1.07669	0.995462	1.16455	0.0648426	0.721581
Artery Aorta	ADAT2	Wald ratio	1	-0.0164879	0.162961	0.983647	0.7147	1.3538	0.91941	0.99384
Artery Aorta	ADCK1	Wald ratio	1	-0.206904	0.147789	0.813098	0.608615	1.08628	0.161513	0.793723
Artery Aorta	ADCK2	Wald ratio	1	-0.000966999	0.144635	0.999033	0.752426	1.32647	0.994666	1
Artery Aorta	ADCY1	Wald ratio	1	0.0739714	0.151342	1.07678	0.800388	1.4486	0.625004	0.955168
Artery Aorta	ADCY2	Wald ratio	1	0.107054	0.145437	1.11299	0.83694	1.4801	0.461681	0.941423
Artery Aorta	ADCY4	Wald ratio	1	0.317061	0.233099	1.37309	0.869521	2.16828	0.173766	0.807135
Artery Aorta	ADCY5	Wald ratio	1	0.122052	0.251284	1.12981	0.690413	1.84886	0.62717	0.955168
Artery Aorta	ADD3	Wald ratio	1	-0.0320258	0.229172	0.968482	0.61804	1.51763	0.888861	0.987151
Artery Aorta	ADGRB3	Inverse variance weighted	2	-0.103524	0.0832974	0.901655	0.765837	1.06156	0.213934	0.843173
Artery Aorta	ADGRE4P	Inverse variance weighted	2	-0.0252122	0.089635	0.975103	0.817997	1.16238	0.778499	0.97386
Artery Aorta	ADH1A	Wald ratio	1	0.0246054	0.0881692	1.02491	0.862253	1.21825	0.780191	0.97386
Artery Aorta	ADH4	Wald ratio	1	-0.184573	0.092364	0.831459	0.693776	0.996467	0.0456817	0.661622
Artery Aorta	ADH5	Wald ratio	1	-0.0865801	0.281278	0.917062	0.528409	1.59157	0.758227	0.972883
Artery Aorta	ADI1	Wald ratio	1	0.126047	0.194322	1.13434	0.775052	1.66017	0.516566	0.953781
Artery Aorta	ADK	Wald ratio	1	-0.421907	0.119942	0.655795	0.518408	0.829593	0.000435488	0.0576184
Artery Aorta	ADO	Wald ratio	1	-0.225398	0.282506	0.798199	0.458814	1.38863	0.424958	0.933496
Artery Aorta	ADORA2B	Wald ratio	1	-0.0399442	0.0696018	0.960843	0.838313	1.10128	0.566038	0.95417
Artery Aorta	ADPRH	Wald ratio	1	-0.107126	0.0997796	0.898413	0.738825	1.09247	0.282991	0.866797
Artery Aorta	ADPRHL1	Wald ratio	1	0.00764045	0.0907865	1.00767	0.843411	1.20392	0.93293	0.993932
Artery Aorta	ADSS1	Wald ratio	1	-0.465191	0.174003	0.628015	0.446536	0.883251	0.00750711	0.413617
Artery Aorta	AEBP1	Wald ratio	1	-0.0711523	0.117693	0.93132	0.739463	1.17295	0.545473	0.95417
Artery Aorta	AFAP1L2	Wald ratio	1	0.196144	0.177833	1.2167	0.858637	1.72409	0.270043	0.861205
Artery Aorta	AFDN	Wald ratio	1	0.119703	0.23134	1.12716	0.716252	1.77381	0.604855	0.954753
Artery Aorta	AFF3	Wald ratio	1	-0.023501	0.0894186	0.976773	0.819745	1.16388	0.792689	0.9771
Artery Aorta	AGA	Wald ratio	1	-0.0563153	0.0541952	0.945241	0.849984	1.05117	0.298749	0.876493
Artery Aorta	AGER	Wald ratio	1	0.0906382	0.153167	1.09487	0.810934	1.47823	0.554011	0.95417
Artery Aorta	AGFG1	Wald ratio	1	0.236066	0.310301	1.26626	0.689269	2.32625	0.446797	0.938074
Artery Aorta	AGPAT5	Wald ratio	1	-0.13186	0.220252	0.876464	0.569183	1.34963	0.549388	0.95417
Artery Aorta	AHI1	Inverse variance weighted	2	0.23043	0.131771	1.25914	0.972543	1.6302	0.0803398	0.745064
Artery Aorta	AHSA2P	Wald ratio	1	-0.274825	0.337751	0.759705	0.391873	1.4728	0.415822	0.926943
Artery Aorta	AIF1L	Wald ratio	1	-0.0617659	0.0440222	0.940103	0.862388	1.02482	0.160599	0.792877
Artery Aorta	AK3	Wald ratio	1	-0.367042	0.228382	0.69278	0.442785	1.08392	0.108023	0.778914
Artery Aorta	AK9	Wald ratio	1	-0.103884	0.0651365	0.90133	0.793302	1.02407	0.110741	0.778914
Artery Aorta	AKAP10	Wald ratio	1	0.251186	0.212625	1.28555	0.847421	1.9502	0.23746	0.852975
Artery Aorta	AKAP11	Wald ratio	1	-0.08968	0.106684	0.914224	0.741722	1.12684	0.400566	0.921024
Artery Aorta	AKAP3	Wald ratio	1	0.0159026	0.0592183	1.01603	0.904688	1.14107	0.788282	0.975779
Artery Aorta	AKAP6	Wald ratio	1	-0.2086	0.227718	0.81172	0.51948	1.26836	0.359643	0.907684
Artery Aorta	AKAP7	Wald ratio	1	-0.0514283	0.114044	0.949872	0.759606	1.1878	0.652026	0.958527
Artery Aorta	AKIP1	Wald ratio	1	0.120259	0.170199	1.12779	0.807889	1.57436	0.479827	0.943351
Artery Aorta	AKR1E2	Wald ratio	1	0.093553	0.101417	1.09807	0.900122	1.33955	0.356291	0.906961
Artery Aorta	AKR7A2	Wald ratio	1	-0.0471282	0.264276	0.953965	0.568299	1.60136	0.858464	0.984598
Artery Aorta	AKTIP	Wald ratio	1	-0.0564607	0.198375	0.945104	0.640647	1.39425	0.775939	0.97386
Artery Aorta	ALAD	Inverse variance weighted	2	-0.0776754	0.127737	0.925265	0.720334	1.1885	0.54313	0.95417
Artery Aorta	ALCAM	Wald ratio	1	-0.10853	0.179899	0.897152	0.63057	1.27643	0.546318	0.95417
Artery Aorta	ALDH16A1	Wald ratio	1	-0.00905659	0.102843	0.990984	0.810075	1.21229	0.929827	0.99384
Artery Aorta	ALDH1L1	Wald ratio	1	0.329011	0.234662	1.38959	0.877282	2.20108	0.160897	0.792877
Artery Aorta	ALDH1L2	Wald ratio	1	0.0218525	0.195815	1.02209	0.69632	1.50028	0.911143	0.99161
Artery Aorta	ALDH2	Wald ratio	1	-0.106769	0.198451	0.898733	0.609124	1.32604	0.590569	0.954753
Artery Aorta	ALDH3A2	Wald ratio	1	0.0729662	0.181776	1.07569	0.753283	1.5361	0.688119	0.961126
Artery Aorta	ALDH4A1	Wald ratio	1	0.0641302	0.286837	1.06623	0.607702	1.87073	0.823086	0.981391
Artery Aorta	ALDH7A1	Inverse variance weighted	2	-0.753513	0.178716	0.47071	0.33161	0.668159	2.48395e-05	0.00597644
Artery Aorta	ALDH8A1	Wald ratio	1	0.0359073	0.0617157	1.03656	0.918461	1.16984	0.560689	0.95417
Artery Aorta	ALDH9A1	Wald ratio	1	-0.0547596	0.107854	0.946713	0.766322	1.16957	0.611648	0.955168
Artery Aorta	ALDOB	Wald ratio	1	0.0783663	0.0962393	1.08152	0.895599	1.30603	0.415481	0.926943
Artery Aorta	ALG12	Wald ratio	1	-0.157277	0.165725	0.854468	0.617486	1.1824	0.342611	0.898576
Artery Aorta	ALG1L	Wald ratio	1	0.0642048	0.058173	1.06631	0.951406	1.19509	0.269729	0.861205
Artery Aorta	ALG1L2	Wald ratio	1	-0.127319	0.122113	0.880453	0.693046	1.11854	0.297117	0.875071
Artery Aorta	ALKBH5	Wald ratio	1	0.0314466	0.131946	1.03195	0.796787	1.33651	0.811626	0.980908
Artery Aorta	ALKBH8	Wald ratio	1	0.147532	0.228304	1.15897	0.74086	1.81305	0.518144	0.953781
Artery Aorta	ALOX12	Wald ratio	1	0.0627653	0.126715	1.06478	0.830609	1.36496	0.620369	0.955168
Artery Aorta	ALOX5	Wald ratio	1	-0.156817	0.316434	0.854861	0.459771	1.58946	0.620194	0.955168
Artery Aorta	ALPK1	Wald ratio	1	0.167927	0.218305	1.18285	0.77109	1.81449	0.441756	0.937791
Artery Aorta	ALS2	Wald ratio	1	0.398009	0.211314	1.48886	0.983963	2.25283	0.0596333	0.715008
Artery Aorta	ALS2CL	Wald ratio	1	-0.048479	0.0978276	0.952677	0.786454	1.15403	0.620208	0.955168
Artery Aorta	AMACR	Wald ratio	1	0.00902842	0.0774361	1.00907	0.866974	1.17445	0.907183	0.991245
Artery Aorta	AMDHD1	Wald ratio	1	-0.043193	0.0932388	0.957726	0.797765	1.14976	0.643184	0.955334
Artery Aorta	AMFR	Wald ratio	1	0.114871	0.322961	1.12173	0.595632	2.1125	0.72208	0.970591
Artery Aorta	AMH	Wald ratio	1	0.0603003	0.0759025	1.06216	0.915332	1.23253	0.426937	0.93605
Artery Aorta	AMIGO1	Wald ratio	1	0.241206	0.147871	1.27278	0.952541	1.70069	0.102851	0.778914
Artery Aorta	AMIGO2	Wald ratio	1	-0.036533	0.107044	0.964126	0.781657	1.18919	0.732886	0.970591
Artery Aorta	AMT	Wald ratio	1	-0.0208344	0.0936472	0.979381	0.81515	1.1767	0.823943	0.981391
Artery Aorta	ANAPC13	Wald ratio	1	0.0924445	0.0576155	1.09685	0.979727	1.22798	0.108602	0.778914
Artery Aorta	ANAPC4	Wald ratio	1	-0.0609334	0.0633971	0.940886	0.830945	1.06537	0.336482	0.896501
Artery Aorta	ANGEL1	Wald ratio	1	0.111033	0.172428	1.11743	0.79698	1.56673	0.519615	0.95417
Artery Aorta	ANGPTL1	Wald ratio	1	0.0655415	0.229395	1.06774	0.681081	1.6739	0.775097	0.97386
Artery Aorta	ANGPTL5	Wald ratio	1	-0.00944938	0.100368	0.990595	0.813695	1.20595	0.924992	0.99384
Artery Aorta	ANK1	Inverse variance weighted	2	-0.138847	0.175164	0.870361	0.617443	1.22688	0.427971	0.936661
Artery Aorta	ANKDD1A	Wald ratio	1	0.0175069	0.124776	1.01766	0.796877	1.29962	0.888418	0.987151
Artery Aorta	ANKDD1B	Wald ratio	1	0.11562	0.104853	1.12257	0.91403	1.37869	0.270162	0.861205
Artery Aorta	ANKEF1	Wald ratio	1	-0.266422	0.175166	0.766116	0.543488	1.07994	0.128267	0.792877
Artery Aorta	ANKK1	Wald ratio	1	0.0198875	0.103465	1.02009	0.832848	1.24942	0.847574	0.981391
Artery Aorta	ANKLE1	Wald ratio	1	0.0445501	0.111857	1.04556	0.839717	1.30186	0.690427	0.961639
Artery Aorta	ANKLE2	Wald ratio	1	-0.000300409	0.133382	0.9997	0.76972	1.29839	0.998203	1
Artery Aorta	ANKMY1	Wald ratio	1	-0.0809607	0.115874	0.92223	0.734862	1.15737	0.484741	0.943351
Artery Aorta	ANKRD13B	Wald ratio	1	-0.0417244	0.292071	0.959134	0.541083	1.70018	0.886403	0.986805
Artery Aorta	ANKRD22	Wald ratio	1	0.0421261	0.152456	1.04303	0.773609	1.40627	0.782306	0.974341
Artery Aorta	ANKRD24	Wald ratio	1	-0.118109	0.10841	0.888599	0.718497	1.09897	0.275948	0.866341
Artery Aorta	ANKRD27	Wald ratio	1	-0.100479	0.121835	0.904404	0.712286	1.14834	0.409535	0.922899
Artery Aorta	ANKRD36B	Wald ratio	1	0.350231	0.205386	1.4194	0.949019	2.12291	0.0881516	0.756534
Artery Aorta	ANKRD40	Wald ratio	1	0.0624965	0.187489	1.06449	0.737136	1.53722	0.738883	0.970591
Artery Aorta	ANKRD65	Wald ratio	1	-0.115838	0.151686	0.89062	0.661569	1.19897	0.445063	0.938074
Artery Aorta	ANKRD9	Wald ratio	1	-0.112683	0.132192	0.893434	0.689506	1.15768	0.393983	0.91793
Artery Aorta	ANO7	Wald ratio	1	-0.129283	0.0736787	0.878725	0.760565	1.01524	0.0793138	0.745064
Artery Aorta	ANP32A	Wald ratio	1	-0.567529	0.220123	0.566925	0.368258	0.872767	0.00993075	0.443694
Artery Aorta	ANPEP	Wald ratio	1	-0.124706	0.171963	0.882757	0.630178	1.23657	0.468335	0.94308
Artery Aorta	ANXA2	Wald ratio	1	0.243744	0.263916	1.27602	0.760689	2.14046	0.355712	0.906961
Artery Aorta	ANXA5	Wald ratio	1	-0.16016	0.110356	0.852007	0.686288	1.05774	0.146695	0.792877
Artery Aorta	AOAH	Wald ratio	1	-0.319489	0.132112	0.72652	0.560779	0.941247	0.0155925	0.479947
Artery Aorta	AP1AR	Wald ratio	1	0.00354122	0.170421	1.00355	0.718576	1.40153	0.983422	1
Artery Aorta	AP2S1	Wald ratio	1	0.14909	0.267187	1.16078	0.687567	1.95967	0.576844	0.954753
Artery Aorta	AP3B2	Wald ratio	1	0.0441995	0.194139	1.04519	0.7144	1.52915	0.819903	0.981391
Artery Aorta	AP3M2	Wald ratio	1	0.076457	0.159828	1.07946	0.789145	1.47657	0.632386	0.955168
Artery Aorta	AP3S1	Wald ratio	1	0.129195	0.249582	1.13791	0.697687	1.85591	0.604705	0.954753
Artery Aorta	AP3S2	Wald ratio	1	-0.00565226	0.0438769	0.994364	0.912424	1.08366	0.897499	0.989691
Artery Aorta	AP4E1	Wald ratio	1	-0.386379	0.226479	0.679513	0.435928	1.05921	0.0880036	0.756534
Artery Aorta	AP5B1	Wald ratio	1	0.156548	0.190094	1.16947	0.805706	1.69746	0.410207	0.922899
Artery Aorta	AP5Z1	Wald ratio	1	-0.157539	0.208026	0.854244	0.568207	1.28427	0.448868	0.938074
Artery Aorta	APAF1	Wald ratio	1	-0.0525304	0.13575	0.948825	0.727166	1.23805	0.698782	0.965773
Artery Aorta	APBB2	Wald ratio	1	0.278585	0.174209	1.32126	0.93907	1.85899	0.10979	0.778914
Artery Aorta	APCDD1L	Inverse variance weighted	2	-0.0505377	0.138274	0.950718	0.725021	1.24667	0.714746	0.970295
Artery Aorta	APIP	Wald ratio	1	0.0612694	0.0695061	1.06319	0.927778	1.21835	0.378049	0.911983
Artery Aorta	APOBEC3B	Wald ratio	1	0.1483	0.130548	1.15986	0.89801	1.49806	0.255966	0.858948
Artery Aorta	APOBEC3D	Wald ratio	1	-0.0701759	0.15918	0.93223	0.682381	1.27356	0.659314	0.960545
Artery Aorta	APOBEC3G	Wald ratio	1	0.0178336	0.0628634	1.01799	0.899984	1.15148	0.77665	0.97386
Artery Aorta	APOL1	Wald ratio	1	-0.0560517	0.187938	0.94549	0.654155	1.36657	0.765516	0.973189
Artery Aorta	APOL4	Inverse variance weighted	2	-0.0552862	0.0345282	0.946214	0.884298	1.01247	0.109335	0.778914
Artery Aorta	APPL2	Wald ratio	1	-0.0567568	0.181384	0.944824	0.662146	1.34818	0.754349	0.972036
Artery Aorta	APRT	Wald ratio	1	0.108183	0.198455	1.11425	0.755188	1.64404	0.585667	0.954753
Artery Aorta	APTX	Wald ratio	1	0.434075	0.149331	1.54354	1.15187	2.06838	0.00365151	0.272901
Artery Aorta	AQP11	Wald ratio	1	-0.227913	0.0890545	0.796194	0.668673	0.948033	0.0104899	0.443694
Artery Aorta	AQP3	Wald ratio	1	-0.0582334	0.111818	0.94343	0.757754	1.1746	0.602515	0.954753
Artery Aorta	ARFGAP3	Wald ratio	1	-0.168567	0.240988	0.844875	0.526816	1.35496	0.484251	0.943351
Artery Aorta	ARHGAP22	Wald ratio	1	-0.132342	0.0635503	0.876041	0.773445	0.992247	0.0372992	0.628966
Artery Aorta	ARHGAP24	Wald ratio	1	0.092822	0.135108	1.09727	0.841989	1.42994	0.492068	0.943351
Artery Aorta	ARHGAP32	Wald ratio	1	-0.315169	0.264076	0.729665	0.434848	1.22436	0.232682	0.851244
Artery Aorta	ARHGAP42	Wald ratio	1	-0.0497299	0.095284	0.951486	0.789396	1.14686	0.601731	0.954753
Artery Aorta	ARHGDIB	Wald ratio	1	-0.133089	0.228565	0.875387	0.559296	1.37012	0.560379	0.95417
Artery Aorta	ARHGEF19	Wald ratio	1	0.00675551	0.0569215	1.00678	0.900495	1.12561	0.905528	0.991245
Artery Aorta	ARHGEF39	Inverse variance weighted	2	0.0573377	0.119778	1.05901	0.837422	1.33924	0.632152	0.955168
Artery Aorta	ARHGEF40	Wald ratio	1	0.0505399	0.071265	1.05184	0.914718	1.20951	0.478211	0.943351
Artery Aorta	ARL14EP	Wald ratio	1	-0.197756	0.197292	0.82057	0.557414	1.20796	0.316173	0.886068
Artery Aorta	ARL16	Wald ratio	1	-0.0431287	0.0508056	0.957788	0.867007	1.05807	0.395939	0.918278
Artery Aorta	ARL3	Wald ratio	1	0.215525	0.158414	1.24051	0.909403	1.69218	0.173667	0.807135
Artery Aorta	ARL6IP5	Wald ratio	1	-0.0956064	0.153442	0.908822	0.672769	1.2277	0.533234	0.95417
Artery Aorta	ARL9	Wald ratio	1	-0.0889129	0.113754	0.914925	0.732076	1.14344	0.434435	0.937509
Artery Aorta	ARMC10	Wald ratio	1	-0.200778	0.21159	0.818094	0.540374	1.23854	0.342669	0.898576
Artery Aorta	ARMC2	Wald ratio	1	-0.108131	0.097881	0.89751	0.740834	1.08732	0.26928	0.861205
Artery Aorta	ARMS2	Wald ratio	1	-0.349803	0.106801	0.704827	0.571704	0.868948	0.00105561	0.118031
Artery Aorta	ARNT	Wald ratio	1	-0.121177	0.13309	0.885877	0.682472	1.14991	0.362566	0.909192
Artery Aorta	ARPC5	Wald ratio	1	0.268007	0.408391	1.30736	0.58717	2.91088	0.511663	0.95311
Artery Aorta	ARPP19	Wald ratio	1	-0.0601188	0.179743	0.941653	0.662049	1.33934	0.738024	0.970591
Artery Aorta	ARPP21	Wald ratio	1	0.114453	0.0873207	1.12126	0.944882	1.33056	0.189952	0.824078
Artery Aorta	ARSA	Wald ratio	1	0.0132827	0.0639278	1.01337	0.89403	1.14864	0.835404	0.981391
Artery Aorta	ARSB	Wald ratio	1	0.0409534	0.154993	1.0418	0.768871	1.41162	0.791605	0.9771
Artery Aorta	ARTN	Wald ratio	1	0.232442	0.114475	1.26168	1.0081	1.57903	0.0423056	0.641693
Artery Aorta	ARV1	Wald ratio	1	-0.0935561	0.207998	0.910687	0.605784	1.36905	0.652859	0.958527
Artery Aorta	ARVCF	Wald ratio	1	0.0510456	0.0749843	1.05237	0.908533	1.21898	0.496029	0.944775
Artery Aorta	AS3MT	Wald ratio	1	-0.0219306	0.0371023	0.978308	0.90969	1.0521	0.554463	0.95417
Artery Aorta	ASAH1	Wald ratio	1	-0.0899524	0.251258	0.913975	0.558546	1.49558	0.720337	0.970591
Artery Aorta	ASAH2	Wald ratio	1	-0.0497522	0.0438935	0.951465	0.873032	1.03695	0.257015	0.858948
Artery Aorta	ASAH2B	Wald ratio	1	0.113028	0.0778454	1.11966	0.961223	1.30422	0.146513	0.792877
Artery Aorta	ASAP1	Wald ratio	1	-0.0369464	0.186801	0.963728	0.668261	1.38983	0.843213	0.981391
Artery Aorta	ASAP2	Wald ratio	1	0.097719	0.25139	1.10265	0.673676	1.80479	0.697487	0.965147
Artery Aorta	ASB13	Wald ratio	1	-0.0518093	0.172565	0.94951	0.677032	1.33165	0.764001	0.973189
Artery Aorta	ASB14	Wald ratio	1	0.241316	0.119502	1.27292	1.00712	1.60888	0.0434516	0.644426
Artery Aorta	ASB2	Wald ratio	1	-0.862097	0.293689	0.422276	0.237467	0.750912	0.00333105	0.26859
Artery Aorta	ASCC1	Wald ratio	1	0.0779827	0.190225	1.0811	0.744637	1.5696	0.681842	0.960896
Artery Aorta	ASCC2	Wald ratio	1	-0.00921184	0.163786	0.99083	0.718756	1.36589	0.955148	0.999342
Artery Aorta	ASCL5	Wald ratio	1	-0.0297292	0.0481094	0.970708	0.883359	1.0667	0.536609	0.95417
Artery Aorta	ASGR2	Wald ratio	1	-0.0717155	0.132895	0.930796	0.717352	1.20775	0.589444	0.954753
Artery Aorta	ASIC4	Wald ratio	1	0.000632551	0.176798	1.00063	0.707589	1.41504	0.997145	1
Artery Aorta	ASNSD1	Wald ratio	1	-0.101779	0.10684	0.903229	0.732577	1.11363	0.340777	0.898576
Artery Aorta	ASPA	Wald ratio	1	0.182595	0.15107	1.20033	0.892702	1.61396	0.226787	0.851244
Artery Aorta	ASPDH	Wald ratio	1	0.02645	0.0720415	1.0268	0.891588	1.18252	0.713507	0.969175
Artery Aorta	ASPRV1	Wald ratio	1	-0.0536725	0.157117	0.947742	0.696545	1.28953	0.732646	0.970591
Artery Aorta	ASTN2	Wald ratio	1	0.0746643	0.130048	1.07752	0.835078	1.39036	0.565882	0.95417
Artery Aorta	ATF1	Wald ratio	1	-0.168044	0.107342	0.845317	0.684934	1.04326	0.117465	0.788827
Artery Aorta	ATF5	Wald ratio	1	-0.348356	0.187874	0.705847	0.488415	1.02008	0.0637109	0.721581
Artery Aorta	ATF6B	Wald ratio	1	-0.0319795	0.139283	0.968526	0.737143	1.27254	0.818401	0.981391
Artery Aorta	ATF7IP2	Wald ratio	1	-0.0829811	0.117557	0.920369	0.730963	1.15885	0.480261	0.943351
Artery Aorta	ATG10	Inverse variance weighted	2	0.0314721	0.0437267	1.03197	0.947212	1.12432	0.471682	0.94308
Artery Aorta	ATG7	Inverse variance weighted	2	0.0541835	0.342644	1.05568	0.539346	2.06631	0.874352	0.985741
Artery Aorta	ATIC	Wald ratio	1	-0.0273139	0.109845	0.973056	0.784577	1.20681	0.803625	0.979425
Artery Aorta	ATL2	Wald ratio	1	0.0152793	0.123704	1.0154	0.796777	1.294	0.901699	0.991005
Artery Aorta	ATM	Wald ratio	1	0.0733716	0.260136	1.07613	0.646298	1.79183	0.777904	0.97386
Artery Aorta	ATOH7	Wald ratio	1	-0.228004	0.10765	0.796121	0.644682	0.983134	0.034174	0.605972
Artery Aorta	ATP10D	Wald ratio	1	0.0214038	0.23796	1.02163	0.640825	1.62874	0.928329	0.99384
Artery Aorta	ATP12A	Wald ratio	1	0.0148383	0.0519341	1.01495	0.916721	1.1237	0.775097	0.97386
Artery Aorta	ATP13A3	Wald ratio	1	-0.150417	0.173757	0.860349	0.612025	1.20943	0.38667	0.917342
Artery Aorta	ATP1B1	Wald ratio	1	-0.0273687	0.100352	0.973002	0.799268	1.1845	0.785063	0.975166
Artery Aorta	ATP1B3	Wald ratio	1	0.0665535	0.197081	1.06882	0.726349	1.57276	0.735592	0.970591
Artery Aorta	ATP23	Wald ratio	1	-0.0843654	0.0413446	0.919095	0.847554	0.996676	0.0412965	0.637681
Artery Aorta	ATP5IF1	Wald ratio	1	0.0494882	0.102214	1.05073	0.859976	1.2838	0.62827	0.955168
Artery Aorta	ATP5MC2	Wald ratio	1	-0.0963117	0.156941	0.908181	0.6677	1.23527	0.539425	0.95417
Artery Aorta	ATP5MC3	Wald ratio	1	0.110462	0.159879	1.11679	0.81636	1.52779	0.489623	0.943351
Artery Aorta	ATP5MJ	Wald ratio	1	0.182945	0.200091	1.20075	0.811205	1.77735	0.360556	0.908654
Artery Aorta	ATP5PD	Wald ratio	1	-0.371948	0.257239	0.68939	0.416389	1.14138	0.148199	0.792877
Artery Aorta	ATP5PO	Wald ratio	1	-0.212984	0.287281	0.808169	0.460218	1.41919	0.458463	0.939714
Artery Aorta	ATP6AP1L	Wald ratio	1	-0.0493494	0.124999	0.951848	0.745018	1.2161	0.692991	0.963188
Artery Aorta	ATP6V0E2	Inverse variance weighted	2	-0.110008	0.0910311	0.895827	0.74944	1.07081	0.226868	0.851244
Artery Aorta	ATP6V1E1	Wald ratio	1	0.376178	0.389537	1.45671	0.678877	3.12574	0.334192	0.896174
Artery Aorta	ATP6V1E2	Wald ratio	1	-0.0242124	0.0643983	0.976078	0.860335	1.10739	0.706932	0.968842
Artery Aorta	ATP6V1G2	Wald ratio	1	0.076722	0.0782078	1.07974	0.926292	1.25861	0.326592	0.894164
Artery Aorta	ATP7B	Wald ratio	1	0.0682861	0.0594978	1.07067	0.95282	1.2031	0.251089	0.856729
Artery Aorta	ATP8A1	Wald ratio	1	-0.278806	0.201911	0.756686	0.509385	1.12405	0.167328	0.803056
Artery Aorta	ATP8A2	Inverse variance weighted	2	-0.0189245	0.125176	0.981253	0.767766	1.2541	0.879831	0.986656
Artery Aorta	ATP8B1	Wald ratio	1	0.0145541	0.256044	1.01466	0.614288	1.67598	0.954671	0.999342
Artery Aorta	ATP8B2	Wald ratio	1	-0.244033	0.322657	0.783462	0.416262	1.47458	0.449456	0.938074
Artery Aorta	ATP8B3	Wald ratio	1	0.0623041	0.0681999	1.06429	0.931119	1.2165	0.360953	0.908922
Artery Aorta	ATP9A	Wald ratio	1	0.334066	0.299131	1.39663	0.777066	2.5102	0.264085	0.861001
Artery Aorta	ATPSCKMT	Wald ratio	1	0.0125682	0.196602	1.01265	0.688822	1.48871	0.949028	0.998061
Artery Aorta	ATRAID	Wald ratio	1	-0.0076713	0.130719	0.992358	0.768065	1.28215	0.953203	0.999342
Artery Aorta	ATXN7L2	Wald ratio	1	0.10961	0.160401	1.11584	0.814831	1.52805	0.494383	0.943351
Artery Aorta	AURKC	Wald ratio	1	-0.102883	0.161249	0.902232	0.657749	1.23759	0.52345	0.95417
Artery Aorta	AVEN	Wald ratio	1	0.0771876	0.118968	1.08024	0.855568	1.36392	0.516462	0.953781
Artery Aorta	B3GALNT1	Wald ratio	1	-0.0259661	0.218193	0.974368	0.635322	1.49435	0.905271	0.991245
Artery Aorta	B3GALT2	Wald ratio	1	0.0281041	0.11148	1.0285	0.826632	1.27967	0.800963	0.979425
Artery Aorta	B3GALT5	Wald ratio	1	-0.0460729	0.0458459	0.954972	0.872903	1.04476	0.314921	0.886068
Artery Aorta	B3GALT6	Wald ratio	1	-0.558753	0.233589	0.571922	0.361828	0.904006	0.0167552	0.480315
Artery Aorta	B3GAT1	Wald ratio	1	-0.195542	0.0894246	0.822389	0.690172	0.979934	0.0287669	0.573213
Artery Aorta	B3GAT2	Wald ratio	1	0.117105	0.17984	1.12424	0.790269	1.59934	0.514941	0.953781
Artery Aorta	B3GNT5	Wald ratio	1	-0.108884	0.15792	0.896835	0.658094	1.22218	0.490517	0.943351
Artery Aorta	B3GNT7	Wald ratio	1	-0.0193543	0.0669276	0.980832	0.86025	1.11832	0.772441	0.97386
Artery Aorta	B3GNT8	Wald ratio	1	-0.124185	0.145894	0.883216	0.66356	1.17559	0.394656	0.91793
Artery Aorta	B3GNT9	Wald ratio	1	-0.136927	0.148643	0.872034	0.651637	1.16697	0.356955	0.906961
Artery Aorta	B3GNTL1	Wald ratio	1	-0.0808494	0.11411	0.922333	0.737488	1.15351	0.478622	0.943351
Artery Aorta	B4GALNT1	Wald ratio	1	-0.044159	0.123166	0.956802	0.751589	1.21805	0.719946	0.970591
Artery Aorta	B4GALNT3	Wald ratio	1	0.0812488	0.0758193	1.08464	0.934861	1.25842	0.283895	0.866797
Artery Aorta	B4GALT1	Wald ratio	1	0.0316754	0.128427	1.03218	0.802486	1.32763	0.805185	0.979425
Artery Aorta	BACE2	Wald ratio	1	-0.108955	0.0781337	0.89677	0.769436	1.04518	0.163175	0.794188
Artery Aorta	BACH1	Wald ratio	1	0.169277	0.0919611	1.18445	0.989094	1.41839	0.0656583	0.721581
Artery Aorta	BAG2	Wald ratio	1	0.332697	0.281946	1.39472	0.802585	2.42374	0.238	0.852975
Artery Aorta	BAIAP2	Wald ratio	1	-0.119713	0.187802	0.887175	0.613972	1.28195	0.523835	0.95417
Artery Aorta	BAK1	Wald ratio	1	0.208543	0.159797	1.23188	0.900632	1.68497	0.191876	0.824078
Artery Aorta	BANF1	Wald ratio	1	-0.416606	0.266017	0.659281	0.39141	1.11048	0.117329	0.788827
Artery Aorta	BARD1	Wald ratio	1	0.133203	0.091072	1.14248	0.955713	1.36575	0.143572	0.792877
Artery Aorta	BBS2	Inverse variance weighted	2	-0.119256	0.0765764	0.887581	0.763879	1.03131	0.11939	0.788827
Artery Aorta	BCAR1	Wald ratio	1	-0.349179	0.180493	0.705267	0.495125	1.0046	0.0530419	0.696459
Artery Aorta	BCAR3	Wald ratio	1	-0.0602334	0.108193	0.941545	0.761632	1.16396	0.577717	0.954753
Artery Aorta	BCKDHA	Wald ratio	1	0.614589	0.271059	1.8489	1.08688	3.14516	0.0233679	0.541194
Artery Aorta	BCL2	Wald ratio	1	-0.403415	0.171401	0.668035	0.477419	0.934756	0.0185907	0.503559
Artery Aorta	BCL2L2	Wald ratio	1	0.511903	0.257194	1.66846	1.00783	2.76213	0.0465537	0.670062
Artery Aorta	BCR	Wald ratio	1	-0.257062	0.169367	0.773321	0.55487	1.07777	0.12907	0.792877
Artery Aorta	BDH1	Wald ratio	1	0.0320325	0.165623	1.03255	0.74633	1.42854	0.846641	0.981391
Artery Aorta	BDH2	Wald ratio	1	0.131521	0.0826176	1.14056	0.970048	1.34105	0.111403	0.778914
Artery Aorta	BEGAIN	Wald ratio	1	0.00433523	0.0643292	1.00434	0.88537	1.13931	0.94627	0.997554
Artery Aorta	BEND6	Wald ratio	1	-0.0218681	0.0789587	0.978369	0.838092	1.14213	0.781814	0.974082
Artery Aorta	BET1L	Wald ratio	1	-0.290729	0.183244	0.747718	0.522104	1.07083	0.112611	0.784174
Artery Aorta	BGLAP	Wald ratio	1	0.0302198	0.14948	1.03068	0.768926	1.38154	0.839787	0.981391
Artery Aorta	BHMT2	Wald ratio	1	-0.032021	0.0737414	0.968486	0.838153	1.11909	0.664118	0.960545
Artery Aorta	BICC1	Wald ratio	1	0.0248863	0.0926059	1.0252	0.855028	1.22924	0.788135	0.975779
Artery Aorta	BICD1	Wald ratio	1	-0.0114869	0.126355	0.988579	0.771712	1.26639	0.927565	0.99384
Artery Aorta	BIN3	Wald ratio	1	0.169588	0.144521	1.18482	0.89255	1.57279	0.240616	0.852975
Artery Aorta	BLOC1S2	Wald ratio	1	-0.321617	0.170921	0.724976	0.5186	1.01348	0.0598808	0.715008
Artery Aorta	BLVRA	Inverse variance weighted	2	-0.0904334	0.103396	0.913535	0.745956	1.11876	0.381774	0.914781
Artery Aorta	BLVRB	Wald ratio	1	0.515719	0.220718	1.67484	1.08666	2.58138	0.0194622	0.515
Artery Aorta	BMP1	Wald ratio	1	0.110946	0.161708	1.11733	0.813831	1.53402	0.49266	0.943351
Artery Aorta	BNIP1	Wald ratio	1	-0.183808	0.0891728	0.832095	0.698663	0.991011	0.0392781	0.632925
Artery Aorta	BOC	Wald ratio	1	0.0961433	0.111801	1.10092	0.884276	1.37063	0.389816	0.91793
Artery Aorta	BOD1	Wald ratio	1	-0.0880909	0.21411	0.915678	0.601851	1.39315	0.680758	0.960545
Artery Aorta	BOD1L1	Wald ratio	1	0.192126	0.258999	1.21182	0.729416	2.01328	0.458207	0.939714
Artery Aorta	BORA	Wald ratio	1	0.0119297	0.152539	1.012	0.750477	1.36466	0.937663	0.99542
Artery Aorta	BORCS7	Wald ratio	1	-0.041535	0.0702691	0.959316	0.835886	1.10097	0.554463	0.95417
Artery Aorta	BORCS8	Wald ratio	1	-0.258229	0.16481	0.772418	0.559195	1.06694	0.117154	0.788827
Artery Aorta	BPI	Wald ratio	1	-0.157416	0.141168	0.854348	0.647844	1.12668	0.264808	0.861001
Artery Aorta	BPIFB4	Wald ratio	1	0.0020554	0.137124	1.00206	0.765897	1.31104	0.988041	1
Artery Aorta	BRCA2	Wald ratio	1	-0.309809	0.125441	0.733587	0.573686	0.938056	0.0135201	0.475934
Artery Aorta	BRI3	Wald ratio	1	-0.0630103	0.106381	0.938934	0.762222	1.15661	0.553645	0.95417
Artery Aorta	BRICD5	Wald ratio	1	-0.0221215	0.182729	0.978121	0.683676	1.39938	0.903642	0.99124
Artery Aorta	BROX	Wald ratio	1	0.0769455	0.240904	1.07998	0.673527	1.73172	0.749421	0.971796
Artery Aorta	BST2	Wald ratio	1	0.0584481	0.0945157	1.06019	0.880907	1.27596	0.536315	0.95417
Artery Aorta	BTBD16	Inverse variance weighted	2	-0.176248	0.094248	0.83841	0.696997	1.00851	0.0614783	0.715008
Artery Aorta	BTBD2	Wald ratio	1	-0.126039	0.225142	0.881581	0.567045	1.37059	0.575603	0.954753
Artery Aorta	BTBD9	Wald ratio	1	-0.0503427	0.159281	0.950903	0.695911	1.29933	0.751955	0.97188
Artery Aorta	BTN2A1	Wald ratio	1	-0.142862	0.20715	0.866874	0.577599	1.30102	0.490411	0.943351
Artery Aorta	BTN2A2	Inverse variance weighted	2	-0.0668002	0.0726432	0.935382	0.811248	1.07851	0.3578	0.906961
Artery Aorta	BTN2A3P	Wald ratio	1	0.137951	0.107358	1.14792	0.930093	1.41676	0.198806	0.830562
Artery Aorta	BTN3A2	Inverse variance weighted	2	0.0424202	0.0946651	1.04333	0.866647	1.25604	0.654075	0.958531
Artery Aorta	BTRC	Wald ratio	1	0.382361	0.224518	1.46574	0.943938	2.276	0.0885624	0.756534
Artery Aorta	BVES-AS1	Wald ratio	1	0.223309	0.228378	1.25021	0.799066	1.95606	0.32817	0.894164
Artery Aorta	C10orf88	Wald ratio	1	0.0875954	0.220185	1.09155	0.708952	1.68061	0.690758	0.961639
Artery Aorta	C11orf24	Wald ratio	1	-0.206944	0.124618	0.813065	0.636866	1.03801	0.0967894	0.774305
Artery Aorta	C11orf54	Wald ratio	1	-0.0161582	0.0470697	0.983972	0.897255	1.07907	0.731385	0.970591
Artery Aorta	C11orf71	Wald ratio	1	0.405004	0.269056	1.49931	0.884842	2.54048	0.132253	0.792877
Artery Aorta	C12orf60	Wald ratio	1	-0.0541332	0.143144	0.947306	0.715556	1.25411	0.705302	0.968579
Artery Aorta	C12orf65	Wald ratio	1	0.186567	0.136241	1.20511	0.922686	1.57397	0.170878	0.805234
Artery Aorta	C12orf73	Inverse variance weighted	2	-0.0801464	0.0664763	0.922981	0.810228	1.05143	0.227957	0.851244
Artery Aorta	C12orf75	Wald ratio	1	-0.0203119	0.0558577	0.979893	0.878277	1.09327	0.71613	0.970591
Artery Aorta	C14orf132	Wald ratio	1	-0.0136938	0.183041	0.9864	0.689042	1.41208	0.940364	0.996565
Artery Aorta	C15orf40	Wald ratio	1	0.124228	0.079037	1.13227	0.969781	1.32199	0.116004	0.788827
Artery Aorta	C16orf74	Wald ratio	1	0.082279	0.122994	1.08576	0.853175	1.38175	0.503517	0.947694
Artery Aorta	C16orf89	Wald ratio	1	0.0734571	0.128861	1.07622	0.836013	1.38545	0.568645	0.95417
Artery Aorta	C17orf107	Wald ratio	1	0.138427	0.0977479	1.14847	0.948229	1.39099	0.156729	0.792877
Artery Aorta	C17orf80	Wald ratio	1	-0.0525029	0.3088	0.948852	0.518015	1.73802	0.864993	0.985567
Artery Aorta	C18orf32	Wald ratio	1	0.124909	0.170454	1.13304	0.811248	1.58249	0.46368	0.942707
Artery Aorta	C19orf18	Wald ratio	1	-0.0361582	0.128745	0.964488	0.749388	1.24133	0.778825	0.97386
Artery Aorta	C19orf33	Wald ratio	1	0.0181811	0.0481326	1.01835	0.926669	1.1191	0.705632	0.968579
Artery Aorta	C19orf48	Wald ratio	1	-0.0752351	0.15152	0.927525	0.689207	1.24825	0.619516	0.955168
Artery Aorta	C19orf53	Wald ratio	1	0.446499	0.228382	1.56283	0.998872	2.4452	0.0505764	0.692097
Artery Aorta	C1orf109	Wald ratio	1	0.00730177	0.202528	1.00733	0.677292	1.49819	0.97124	1
Artery Aorta	C1orf112	Wald ratio	1	0.0375917	0.116481	1.03831	0.826371	1.3046	0.746902	0.971724
Artery Aorta	C1orf115	Wald ratio	1	0.16013	0.156259	1.17366	0.86404	1.59424	0.305468	0.880814
Artery Aorta	C1orf159	Wald ratio	1	0.0705147	0.274814	1.07306	0.626178	1.83887	0.797495	0.979323
Artery Aorta	C1orf21	Wald ratio	1	0.169943	0.0913297	1.18524	0.990977	1.41758	0.0627781	0.721581
Artery Aorta	C1orf220	Wald ratio	1	0.0195222	0.139793	1.01971	0.775326	1.34113	0.888936	0.987151
Artery Aorta	C1orf53	Wald ratio	1	0.227436	0.176894	1.25538	0.887562	1.77562	0.198543	0.830562
Artery Aorta	C1orf87	Wald ratio	1	-0.0810059	0.103196	0.922188	0.753317	1.12892	0.432469	0.937509
Artery Aorta	C1QTNF2	Wald ratio	1	0.0621444	0.114024	1.06412	0.851001	1.3306	0.585745	0.954753
Artery Aorta	C1QTNF4	Wald ratio	1	0.0186476	0.0867329	1.01882	0.859548	1.20761	0.829767	0.981391
Artery Aorta	C1QTNF6	Wald ratio	1	0.0118737	0.106863	1.01194	0.820716	1.24773	0.911528	0.99161
Artery Aorta	C1QTNF7	Wald ratio	1	-0.0257068	0.209813	0.974621	0.64601	1.47039	0.902485	0.991235
Artery Aorta	C1RL	Wald ratio	1	0.321499	0.190129	1.37919	0.950133	2.00201	0.0908454	0.758515
Artery Aorta	C20orf194	Wald ratio	1	0.131739	0.0825223	1.14081	0.970441	1.34109	0.110399	0.778914
Artery Aorta	C20orf203	Wald ratio	1	0.0193506	0.137873	1.01954	0.778115	1.33587	0.888383	0.987151
Artery Aorta	C20orf96	Wald ratio	1	0.0217481	0.104024	1.02199	0.833485	1.25312	0.834395	0.981391
Artery Aorta	C21orf62-AS1	Wald ratio	1	-0.166854	0.122402	0.846323	0.665803	1.07579	0.17283	0.805603
Artery Aorta	C2CD4C	Wald ratio	1	0.116209	0.116477	1.12323	0.893968	1.41129	0.318424	0.886068
Artery Aorta	C2CD5	Wald ratio	1	0.104916	0.133956	1.11062	0.854158	1.44408	0.433505	0.937509
Artery Aorta	C3AR1	Wald ratio	1	-0.227919	0.273503	0.796188	0.465806	1.3609	0.404657	0.922018
Artery Aorta	C3orf62	Wald ratio	1	0.0974418	0.171481	1.10235	0.787683	1.54271	0.569873	0.954697
Artery Aorta	C3orf70	Wald ratio	1	-0.0435426	0.230776	0.957392	0.609045	1.50498	0.850344	0.981605
Artery Aorta	C4BPA	Wald ratio	1	0.12177	0.0769549	1.12949	0.971356	1.31338	0.113569	0.786697
Artery Aorta	C4orf3	Wald ratio	1	-0.431587	0.264206	0.649477	0.386961	1.09008	0.102358	0.778914
Artery Aorta	C5orf17	Wald ratio	1	-0.0055409	0.0755577	0.994474	0.857586	1.15321	0.941541	0.997198
Artery Aorta	C5orf22	Wald ratio	1	0.174487	0.262065	1.19064	0.712368	1.99	0.505529	0.947694
Artery Aorta	C6orf163	Wald ratio	1	0.0556143	0.0634003	1.05719	0.933653	1.19707	0.380382	0.914405
Artery Aorta	C6orf201	Inverse variance weighted	2	0.0952693	0.0896475	1.09996	0.92271	1.31125	0.287914	0.86922
Artery Aorta	C6orf62	Wald ratio	1	-0.443567	0.183759	0.641743	0.447654	0.919984	0.0157849	0.479947
Artery Aorta	C8orf37	Wald ratio	1	0.0231781	0.150991	1.02345	0.761272	1.37592	0.877999	0.986656
Artery Aorta	C8orf58	Wald ratio	1	0.0824263	0.149801	1.08592	0.809626	1.4565	0.582155	0.954753
Artery Aorta	C9orf116	Wald ratio	1	-0.193323	0.134024	0.824215	0.633807	1.07183	0.149174	0.792877
Artery Aorta	C9orf72	Wald ratio	1	-0.0517977	0.192249	0.949521	0.651416	1.38405	0.787599	0.975779
Artery Aorta	C9orf78	Wald ratio	1	0.574621	0.26456	1.77646	1.05769	2.98368	0.0298564	0.578308
Artery Aorta	CAAP1	Wald ratio	1	0.113887	0.12914	1.12063	0.87003	1.4434	0.377836	0.911983
Artery Aorta	CAB39L	Wald ratio	1	0.0845425	0.201567	1.08822	0.733059	1.61545	0.674905	0.960545
Artery Aorta	CABCOCO1	Inverse variance weighted	2	-0.0163148	0.137875	0.983818	0.75085	1.28907	0.905806	0.991245
Artery Aorta	CABLES2	Wald ratio	1	-0.00226203	0.076155	0.997741	0.859396	1.15836	0.976304	1
Artery Aorta	CABYR	Wald ratio	1	0.0400133	0.0983253	1.04082	0.858383	1.26204	0.684046	0.961126
Artery Aorta	CACTIN	Wald ratio	1	-0.229185	0.177662	0.795182	0.561354	1.12641	0.197051	0.830562
Artery Aorta	CACUL1	Wald ratio	1	0.0817106	0.115327	1.08514	0.865601	1.36036	0.478628	0.943351
Artery Aorta	CALCRL	Wald ratio	1	-0.204015	0.0923375	0.81545	0.680453	0.97723	0.0271437	0.563965
Artery Aorta	CALHM2	Wald ratio	1	-0.553988	0.189696	0.574654	0.396217	0.833448	0.00349585	0.271194
Artery Aorta	CALHM5	Wald ratio	1	-0.144245	0.149939	0.865676	0.645245	1.16141	0.336037	0.896174
Artery Aorta	CALHM6	Wald ratio	1	0.00773352	0.0876466	1.00776	0.848696	1.19664	0.92969	0.99384
Artery Aorta	CALML6	Wald ratio	1	0.0384906	0.0751747	1.03924	0.896863	1.20422	0.608641	0.955168
Artery Aorta	CALU	Wald ratio	1	0.522369	0.336871	1.68602	0.871187	3.26297	0.120986	0.790753
Artery Aorta	CAMK2N1	Wald ratio	1	0.39381	0.183686	1.48262	1.03436	2.12513	0.0320385	0.59254
Artery Aorta	CAMKK2	Wald ratio	1	-0.0819093	0.129497	0.921356	0.71482	1.18757	0.527049	0.95417
Artery Aorta	CAMLG	Wald ratio	1	0.236213	0.168202	1.26644	0.910772	1.76101	0.160217	0.792877
Artery Aorta	CAND1	Wald ratio	1	-0.0988359	0.225625	0.905891	0.58213	1.40972	0.661348	0.960545
Artery Aorta	CANX	Wald ratio	1	0.0484906	0.146218	1.04969	0.788127	1.39805	0.740167	0.970591
Artery Aorta	CAPG	Inverse variance weighted	2	-0.0942217	0.124398	0.910081	0.713165	1.16137	0.448798	0.938074
Artery Aorta	CAPN2	Wald ratio	1	0.125083	0.214537	1.13324	0.744227	1.7256	0.559867	0.95417
Artery Aorta	CAPRIN2	Inverse variance weighted	2	-0.00732816	0.221943	0.992699	0.642534	1.53369	0.97366	1
Artery Aorta	CAPS	Wald ratio	1	0.041742	0.234619	1.04263	0.658289	1.65135	0.85879	0.984598
Artery Aorta	CAPS2	Wald ratio	1	-0.027266	0.12045	0.973102	0.768475	1.23222	0.820915	0.981391
Artery Aorta	CAPZA2	Wald ratio	1	-0.0233548	0.215546	0.976916	0.640296	1.4905	0.913716	0.991854
Artery Aorta	CAPZB	Wald ratio	1	-0.105298	0.199235	0.900057	0.609084	1.33003	0.597146	0.954753
Artery Aorta	CARD14	Wald ratio	1	0.0542739	0.10773	1.05577	0.85481	1.30398	0.614404	0.955168
Artery Aorta	CARD19	Wald ratio	1	-0.143982	0.128885	0.865903	0.672605	1.11475	0.263936	0.861001
Artery Aorta	CARHSP1	Wald ratio	1	-0.12045	0.225843	0.886522	0.569439	1.38017	0.593803	0.954753
Artery Aorta	CARMIL1	Wald ratio	1	-0.324682	0.22396	0.722757	0.465966	1.12106	0.147132	0.792877
Artery Aorta	CARS2	Wald ratio	1	0.149494	0.12954	1.16125	0.900862	1.49689	0.248484	0.855702
Artery Aorta	CASD1	Wald ratio	1	-0.00144997	0.130135	0.998551	0.773744	1.28867	0.99111	1
Artery Aorta	CASKIN2	Wald ratio	1	-0.0347901	0.127276	0.965808	0.752578	1.23945	0.784588	0.975077
Artery Aorta	CASP7	Inverse variance weighted	2	-0.0257163	0.0404872	0.974612	0.90026	1.0551	0.525317	0.95417
Artery Aorta	CASP9	Wald ratio	1	-0.113748	0.150492	0.892483	0.664506	1.19867	0.449743	0.938074
Artery Aorta	CASQ2	Inverse variance weighted	2	-0.0016753	0.0539367	0.998326	0.898174	1.10965	0.975221	1
Artery Aorta	CAST	Inverse variance weighted	3	-0.00229434	0.098522	0.997708	0.822508	1.21023	0.981421	1
Artery Aorta	CASTOR1	Wald ratio	1	0.496538	0.201997	1.64302	1.10586	2.44111	0.0139659	0.476698
Artery Aorta	CAT	Wald ratio	1	0.158697	0.192088	1.17198	0.80429	1.70777	0.408709	0.922638
Artery Aorta	CATSPER1	Wald ratio	1	0.100578	0.150708	1.10581	0.822991	1.48582	0.504537	0.947694
Artery Aorta	CATSPER2	Wald ratio	1	0.178391	0.0924178	1.19529	0.997256	1.43266	0.0535735	0.700733
Artery Aorta	CATSPERB	Wald ratio	1	-0.143729	0.206637	0.866122	0.577679	1.29859	0.486702	0.943351
Artery Aorta	CATSPERE	Wald ratio	1	-0.0830659	0.131298	0.920291	0.711479	1.19039	0.52696	0.95417
Artery Aorta	CAV2	Wald ratio	1	0.20596	0.170709	1.2287	0.8793	1.71695	0.227624	0.851244
Artery Aorta	CAVIN3	Inverse variance weighted	2	-0.0346177	0.0990646	0.965975	0.7955	1.17298	0.726755	0.970591
Artery Aorta	CBFA2T3	Wald ratio	1	0.436645	0.185257	1.54751	1.07631	2.22498	0.0184245	0.503019
Artery Aorta	CBR3	Wald ratio	1	0.0194731	0.164304	1.01966	0.738922	1.40707	0.905657	0.991245
Artery Aorta	CBR4	Wald ratio	1	0.233751	0.137419	1.26333	0.965036	1.65383	0.0889411	0.756534
Artery Aorta	CBS	Inverse variance weighted	3	0.0471847	0.0620523	1.04832	0.928265	1.18389	0.447014	0.938074
Artery Aorta	CBX8	Wald ratio	1	-0.252596	0.0999645	0.776782	0.638569	0.94491	0.0115089	0.464363
Artery Aorta	CBY1	Wald ratio	1	-0.180592	0.0958815	0.834776	0.691757	1.00736	0.0596333	0.715008
Artery Aorta	CC2D1B	Wald ratio	1	0.242149	0.273479	1.27398	0.745373	2.17748	0.375921	0.911069
Artery Aorta	CCDC102A	Inverse variance weighted	2	0.0736538	0.158686	1.07643	0.788698	1.46914	0.642543	0.955168
Artery Aorta	CCDC102B	Wald ratio	1	-0.0374675	0.186343	0.963226	0.668513	1.38786	0.840646	0.981391
Artery Aorta	CCDC107	Wald ratio	1	0.228699	0.180445	1.25696	0.88252	1.79028	0.205007	0.832718
Artery Aorta	CCDC110	Wald ratio	1	-0.0677082	0.123641	0.934533	0.733414	1.1908	0.583954	0.954753
Artery Aorta	CCDC115	Wald ratio	1	0.0593333	0.207017	1.06113	0.707215	1.59215	0.77441	0.97386
Artery Aorta	CCDC116	Wald ratio	1	-0.144716	0.0745274	0.865268	0.747673	1.00136	0.0521628	0.693238
Artery Aorta	CCDC122	Inverse variance weighted	3	0.0123114	0.0375566	1.01239	0.940542	1.08972	0.743056	0.970591
Artery Aorta	CCDC124	Wald ratio	1	0.154784	0.273939	1.16741	0.682402	1.99712	0.572052	0.954753
Artery Aorta	CCDC125	Wald ratio	1	-0.0155618	0.0960878	0.984559	0.815549	1.18859	0.871342	0.985741
Artery Aorta	CCDC13	Wald ratio	1	0.0815594	0.113774	1.08498	0.868109	1.35602	0.473464	0.94308
Artery Aorta	CCDC137	Wald ratio	1	0.173325	0.147416	1.18925	0.890821	1.58766	0.239694	0.852975
Artery Aorta	CCDC144CP	Wald ratio	1	0.156103	0.104369	1.16895	0.952695	1.43429	0.134736	0.792877
Artery Aorta	CCDC144NL	Wald ratio	1	0.037385	0.0715234	1.03809	0.902307	1.19431	0.601186	0.954753
Artery Aorta	CCDC15	Inverse variance weighted	2	-0.00181574	0.0705566	0.998186	0.869265	1.14623	0.979469	1
Artery Aorta	CCDC154	Wald ratio	1	0.0360385	0.0824478	1.0367	0.882004	1.21852	0.662034	0.960545
Artery Aorta	CCDC158	Wald ratio	1	0.0452869	0.0825929	1.04633	0.889945	1.23019	0.583476	0.954753
Artery Aorta	CCDC167	Wald ratio	1	0.125263	0.196149	1.13345	0.771678	1.66482	0.523074	0.95417
Artery Aorta	CCDC175	Wald ratio	1	-0.0113745	0.0782425	0.98869	0.848123	1.15255	0.884415	0.986805
Artery Aorta	CCDC180	Wald ratio	1	0.0525112	0.130833	1.05391	0.815526	1.36199	0.688155	0.961126
Artery Aorta	CCDC181	Wald ratio	1	-0.0243197	0.0772579	0.975974	0.838832	1.13554	0.752925	0.97188
Artery Aorta	CCDC183	Wald ratio	1	-0.0322511	0.158324	0.968263	0.709947	1.32057	0.838585	0.981391
Artery Aorta	CCDC194	Wald ratio	1	-0.0218664	0.139216	0.978371	0.744732	1.28531	0.875191	0.985741
Artery Aorta	CCDC200	Wald ratio	1	-0.00904109	0.114668	0.991	0.791528	1.24074	0.937155	0.99542
Artery Aorta	CCDC25	Wald ratio	1	-0.506591	0.145691	0.602546	0.452872	0.801687	0.00050676	0.064565
Artery Aorta	CCDC28A-AS1	Wald ratio	1	0.0512233	0.0619684	1.05256	0.932175	1.18849	0.408462	0.922638
Artery Aorta	CCDC3	Inverse variance weighted	2	0.108056	0.142199	1.11411	0.843113	1.47221	0.447319	0.938074
Artery Aorta	CCDC32	Inverse variance weighted	2	-0.073718	0.0535991	0.928934	0.836296	1.03183	0.16902	0.804188
Artery Aorta	CCDC40	Inverse variance weighted	2	-0.0146689	0.0666349	0.985438	0.864786	1.12292	0.825763	0.981391
Artery Aorta	CCDC42	Wald ratio	1	0.00156212	0.185892	1.00156	0.695735	1.44183	0.993295	1
Artery Aorta	CCDC47	Wald ratio	1	-0.280065	0.410058	0.755734	0.338315	1.68818	0.494613	0.943351
Artery Aorta	CCDC50	Inverse variance weighted	2	0.311817	0.104214	1.3659	1.11355	1.67544	0.0027709	0.238297
Artery Aorta	CCDC65	Wald ratio	1	-0.0455155	0.0807598	0.955505	0.815622	1.11938	0.573032	0.954753
Artery Aorta	CCDC66	Wald ratio	1	-0.0400843	0.162817	0.960708	0.698231	1.32186	0.805533	0.979425
Artery Aorta	CCDC7	Inverse variance weighted	2	-0.220493	0.100224	0.802123	0.659066	0.976233	0.0278067	0.564905
Artery Aorta	CCDC71L	Wald ratio	1	-0.230208	0.150977	0.794368	0.590891	1.06791	0.127311	0.792877
Artery Aorta	CCDC74A	Wald ratio	1	0.090217	0.133484	1.09441	0.842474	1.42169	0.499128	0.945485
Artery Aorta	CCDC78	Wald ratio	1	-0.109296	0.107378	0.896465	0.726326	1.10646	0.308746	0.885274
Artery Aorta	CCDC8	Wald ratio	1	-0.403806	0.268811	0.667774	0.394287	1.13096	0.133047	0.792877
Artery Aorta	CCDC80	Wald ratio	1	-0.20208	0.139256	0.817029	0.621871	1.07343	0.14674	0.792877
Artery Aorta	CCDC82	Wald ratio	1	-0.0485909	0.0473974	0.952571	0.868064	1.0453	0.305278	0.880814
Artery Aorta	CCDC85A	Wald ratio	1	0.193031	0.193031	1.21292	0.830847	1.77069	0.317311	0.886068
Artery Aorta	CCDC91	Wald ratio	1	-0.0870949	0.150297	0.91659	0.682716	1.23058	0.56226	0.95417
Artery Aorta	CCDC93	Inverse variance weighted	2	-0.0131486	0.0911449	0.986937	0.825478	1.17998	0.885295	0.986805
Artery Aorta	CCDC9B	Wald ratio	1	0.227577	0.198972	1.25555	0.850094	1.8544	0.252722	0.85736
Artery Aorta	CCHCR1	Wald ratio	1	0.128464	0.140728	1.13708	0.862981	1.49824	0.361319	0.908922
Artery Aorta	CCN3	Wald ratio	1	0.0797673	0.268498	1.08303	0.639871	1.83313	0.7664	0.973189
Artery Aorta	CCN4	Wald ratio	1	-0.178192	0.143108	0.836782	0.632115	1.10771	0.213072	0.843173
Artery Aorta	CCNDBP1	Wald ratio	1	-0.433153	0.284291	0.648461	0.371442	1.13208	0.127602	0.792877
Artery Aorta	CCNO	Wald ratio	1	0.0354755	0.159339	1.03611	0.758184	1.41592	0.823815	0.981391
Artery Aorta	CCNT2	Wald ratio	1	-0.0439597	0.163948	0.956993	0.69399	1.31967	0.788598	0.975819
Artery Aorta	CCNYL2	Inverse variance weighted	2	0.0163168	0.0474999	1.01645	0.926091	1.11563	0.731213	0.970591
Artery Aorta	CCPG1	Wald ratio	1	0.38836	0.364929	1.47456	0.721155	3.01506	0.287235	0.86922
Artery Aorta	CCSER2	Wald ratio	1	0.292436	0.282392	1.33969	0.77024	2.33013	0.300405	0.878736
Artery Aorta	CCT5	Wald ratio	1	0.0395904	0.433515	1.04038	0.444814	2.43337	0.927235	0.99384
Artery Aorta	CCT6B	Wald ratio	1	-0.255336	0.164847	0.774656	0.560775	1.07011	0.1214	0.790936
Artery Aorta	CCZ1B	Wald ratio	1	-0.0992547	0.0826615	0.905512	0.770072	1.06477	0.229853	0.851244
Artery Aorta	CD151	Wald ratio	1	0.00686704	0.129983	1.00689	0.780438	1.29905	0.957867	0.999716
Artery Aorta	CD209	Wald ratio	1	0.112694	0.210848	1.11929	0.740398	1.69208	0.593008	0.954753
Artery Aorta	CD22	Wald ratio	1	-0.00936518	0.105358	0.990679	0.805842	1.21791	0.92917	0.99384
Artery Aorta	CD33	Wald ratio	1	0.00359578	0.290539	1.0036	0.567871	1.77367	0.990125	1
Artery Aorta	CD38	Wald ratio	1	0.253268	0.16909	1.28823	0.924828	1.79442	0.134176	0.792877
Artery Aorta	CD40	Wald ratio	1	-0.0744822	0.126521	0.928224	0.724362	1.18946	0.556067	0.95417
Artery Aorta	CD44	Wald ratio	1	-0.453896	0.194598	0.635149	0.433741	0.930082	0.0196758	0.516226
Artery Aorta	CD46	Wald ratio	1	-0.15489	0.121867	0.85651	0.674523	1.0876	0.20374	0.832208
Artery Aorta	CD47	Inverse variance weighted	2	-0.164616	0.107618	0.84822	0.686913	1.04741	0.126109	0.792877
Artery Aorta	CD5	Wald ratio	1	0.121266	0.195099	1.12892	0.770182	1.65477	0.534231	0.95417
Artery Aorta	CD55	Wald ratio	1	-0.0157544	0.180963	0.984369	0.69043	1.40345	0.930625	0.993932
Artery Aorta	CDA	Wald ratio	1	-0.17439	0.145538	0.839969	0.631508	1.11724	0.230824	0.851244
Artery Aorta	CDAN1	Wald ratio	1	0.12757	0.205054	1.13606	0.760077	1.69804	0.533857	0.95417
Artery Aorta	CDC14A	Wald ratio	1	-0.159197	0.149072	0.852829	0.63675	1.14223	0.285559	0.86922
Artery Aorta	CDC16	Wald ratio	1	0.0548753	0.0926919	1.05641	0.880909	1.26687	0.553839	0.95417
Artery Aorta	CDC25A	Wald ratio	1	-0.0590813	0.0585317	0.94263	0.840462	1.05722	0.312788	0.886068
Artery Aorta	CDC26	Wald ratio	1	0.0309902	0.0892976	1.03148	0.865859	1.22877	0.728558	0.970591
Artery Aorta	CDC37L1	Wald ratio	1	0.24462	0.31752	1.27714	0.685423	2.37967	0.441058	0.937791
Artery Aorta	CDC42	Wald ratio	1	-0.166942	0.337956	0.846249	0.436339	1.64124	0.621323	0.955168
Artery Aorta	CDC42BPA	Wald ratio	1	0.199869	0.18643	1.22124	0.847442	1.75992	0.28368	0.866797
Artery Aorta	CDCA7L	Wald ratio	1	0.0104914	0.0758757	1.01055	0.870903	1.17258	0.890026	0.987323
[truncated: 13,340 more rows]

## Sheet: Table S7
Table S7 - Bayesian colocalization analysis evaluating the posterior probability of a shared causal variant influencing tissue-specific gene expression levels and spontaneous coronary artery dissection risk. PP.H0 = posterior probability of hypothesis 0 (no causal variants); PP.H1 = posterior probability of hypothesis 1 (causal variant for trait 1 only); PP.H2 = posterior probability of hypothesi…
[truncated: 29 more rows]

[truncated: 4 more sheets: Table S8, Table S9, Table S10, Table S11]
